# Supplementary material for: Comparison of Pathologic Response Evaluation Systems after Anthracycline with/without Taxane-Based Neoadjuvant Chemotherapy among Different Subtypes of Breast Cancers
Source: PLoS One. 2015 Sep 22;10(9):e0137885. doi: 10.1371/journal.pone.0137885 (PMC4578929; doi:10.1371/journal.pone.0137885)
Supplement: S2 Material — Anonymized data including subtype of breast cancers, the regimen of chemotherapy, and other information essential for the pathologic evaluation systems. (XLSX) [file pone.0137885.s003.xlsx]

## Sheet: NeoCTx
Bx_TIL_stroma_percentage	Bx_peritumoral_Klintrup	Bx_TLS_score	Bx_TLS_GC	TMA	EZH2_nuclear_intensity	EZH2_nuclear_percent	HMGB1_nuclear_intensity	HMGB1_nuclear_percentage	HMGB1_cyto_intensity	HMGB1_cyto_percentage	HMGN1_nuclear_intensity	HMGN1_nuclear_percentage	HMGN1_cyto_intensity	HMGN1_cyto_percentage	Morphology_study	TNBC_bx_논문_ACT만	Nanostring_대상	블럭유무 (외부블럭의 경우 블럭이 우리한테 있으면 "1", 없으면 병원이름, 우리병원케이스는 블럭없으면 "없음")	bx_면역리뷰_이희진	박인아 리뷰	TN 이후 리뷰	No invasive_both(pCR)	No invasive_breast	No cancer_breast	complete_pCR	type_numeric	type_numeric_trastuzumab	overall_subtype	Nuclear grade_on biopsy	Histologic grade on biopsy	PreNAC_tumor size on MRI	pT size	RDBN score	RCB_class_1.36_3.28	Miller-Payne_grade	RDBN level_3_4.4	ypT	ypN	ypStage	TRR	TRR_class	Sataloff_T	Sataloff_N	Histologic grade on operation	AGE	Neoadjuvant CTx_1st_regimen
60	2	2	0	BR1321-01-11.12											1	1	1	1	1		1	1	1	0	0	4	4	TN	3	3	4.1	0	0	0	5	1	0	0	0	0	0	1	1	0	46	ACT
10	x	x	x	BR1321-02-08.7											1	1	0		1		1	1	1	0	0	4	4	TN	3	3	3.7	0	0	0	5	1	0	0	0	0	0	1	2	0	35	ACT
20	1	1	0												1	1	0		1(HER2면역;ampli가능성있어보임)		1	1	1	0	0	4	4	TN	2	2	3.4	0	0	0	5	1	0	0	0	0	0	1	1	0	53	ACT
															1				1		1	1	1	1	1	1	1	HR+HER2-	3	3	3.4	0	0	0	5	1	0	0	0	0	0	1	1	0	43	AC
															1						1	1	1	0	0	2	2	HR+HER2+	2	2	3	0	0	0	5	1	0	0	0	0	0	1	1	0	48	ACT
															1						1	1	1	0	0	3	3	HR-HER2+	2	2	3.6	0	0	0	5	1	0	0	0	0	0	1	2	0	66	ACT
															1						1	1	1	0	0	3	3	HR-HER2+	3	3	5.7	0	0	0	5	1	0	0	0	0	0	1	2	0	55	ACT
															1						1	1	1	0	0	2	2	HR+HER2+	2	2	10	0	0	0	5	1	0	0	0	0	0	1	2	0	44	ACT
															1						1	1	1	0	0	2	2	HR+HER2+	2	2	3.4	0	0	0	5	1	0	0	0	0	0	1	1	0	44	ACT
															1						1	1	1	0	0	2	2	HR+HER2+	2	2	4.8	0	0	0	5	1	0	0	0	0	0	1	2	0	36	ACT
70	1	1	0												1	1	0	없음	1		1	1	1	1	1	4	4	TN	2	2	3	0	0	0	5	1	0	0	0	0	0	1	1	0	44	ACT
20	2	2	0												1			1>tumor없음	1		1	1	1	1	1	4	4	TN	3	3	2.5	0	0	0	5	1	0	0	0	0	0	1	1	0	40	AC
90	3	3	0	BR1321-07-05.6											1	1	1	1>RNA 뽑음	1		1	1	1	1	1	4	4	TN	2	2	7.7	0	0	0	5	1	0	0	0	0	0	1	2	0	36	ACT
20	2	2	0	BR1321-01-03.4											1	1	1	1	1		1	1	1	1	1	4	4	TN	3	3	5	0	0	0	5	1	0	0	0	0	0	1	1	0	34	ACT
															1						1	1	1	1	1	3	3	HR-HER2+	2	2	4.2	0	0	0	5	1	0	0	0	0	0	1	2	0	61	ACT
1	0	0	0												1	1	0	일신기독병원	1		1	1	1	1	1	4	4	TN	3	3	13	0	0	0	5	1	0	0	0	0	0	1	2	0	42	ACT
50	2	1	0												1	1	0	없음	1		1	1	1	1	1	4	4	TN	3	3	3.7	0	0	0	5	1	0	0	0	0	0	1	2	0	40	ACT
30	x	x	x	BR1321-07-09.10											1	1	1	1	1		1	1	1	1	1	4	4	TN	3	3	6.9	0	0	0	5	1	0	0	0	0	0	1	1	0	53	ACT
															1						1	1	1	1	1	1	1	HR+HER2-	2	2	9.3	0	0	0	5	1	0	0	0	0	0	1	2	0	63	ACT
5	2	1	0	BR1321-08-08.7											1	1	1	1	1		1	1	1	1	1	4	4	TN	2	2	2.7	0	0	0	5	1	0	0	0	0	0	1	2	0	40	ACT
20	1	1	0	BR1321-07-07.8											1	1	0	1>tumor없음	1		1	1	1	1	1	4	4	TN	3	3	1.9	0	0	0	5	1	0	0	0	0	0	1	2	0	39	ACT
H&E없음															1			경찰병원	1		1 H&E없음	1	1	1	1	4	4	TN	2	2	3.9	0	0	0	5	1	0	0	0	0	0	1	1	0	52	ACT
															1						1	1	1	1	1	1	1	HR+HER2-	2	2	3.4	0	0	0	5	1	0	0	0	0	0	1	1	0	41	AC
5	x	x	x												1	1	0	세브란스 병원	1		1	1	1	1	1	4	4	TN	2	2	7.8	0	0	0	5	1	0	0	0	0	0	1	1	0	32	ACT
															1						1	1	1	1	1	3	3	HR-HER2+	3	3	2.4	0	0	0	5	1	0	0	0	0	0	1	2	0	36	ACT
30	2	3	0	BR1321-06-06.5											1	1	1	1 / MS병리과	1		1	1	1	1	1	4	4	TN	3	3	2.7	0	0	0	5	1	0	0	0	0	0	1	2	0	49	ACT
30	2	2	0												1	1	0				1	1	1	1	1	4	4	TN	2	2	8.7	0	0	0	5	1	0	0	0	0	0	1	2	0	34	ACT
															1				1		1	1	1	1	1	3	3	HR-HER2+	3	3	1.5	0	0	0	5	1	0	0	0	0	0	1	2	0	47	ACT
1	x	x	x	BR1321-06-04.3											1	1	1	1	1		1	1	1	1	1	4	4	TN	2	2	10	0	0	0	5	1	0	0	0	0	0	1	2	0	68	ACT
H&E없음															1			KPL 병리센터	1		1 H&E없음	1	1	1	1	4	4	TN	2	2	2.2	0	0	0	5	1	0	0	0	0	0	1	1	0	52	AC
															1				1		1	1	1	1	1	2	2	HR+HER2+	3	3	3.1	0	0	0	5	1	0	0	0	0	0	1	2	0	46	ACT
40	2	3	0	BR1321-05-01.2											1	1	1	1>RNA 뽑음	1		1	1	1	1	1	4	4	TN	3	3	4	0	0	0	5	1	0	0	0	0	0	1	1	0	32	ACT
															1						1	1	1	1	1	3	3	HR-HER2+	3	3	2.9	0	0	0	5	1	0	0	0	0	0	1	2	0	57	ACT
30	1	1	0												1			순천향대 부천병원	1		1	1	1	1	1	4	4	TN	2	2	2.8	0	0	0	5	1	0	0	0	0	0	1	1	0	37	AC
30	1	1	0	BR1321-10-10.9											1			1	1		1	1	1	1	1	4	4	TN	3	3	2.6	0	0	0	5	1	0	0	0	0	0	1	1	0	34	AC
10	1	0														1	0					1	1	0	0	4	4	TN	3	3	5.5	0	0	0	5	1	0	0	0	0	0	1	2	0	55	ACT
H&E없음																		이대목동병원	1	o		1	1	1	1	4	4	TN	3	3	1.9	0	0	0	5	1	0	0	0	0	0	1	2	0	59	ACT
30	2	2	0	BR1322-01-01.2												1	1	1>RNA 뽑음	1			1	1	1	1	4	4	TN	3	3	1.9	0	0	0	5	1	0	0	0	0	0	1	2	0	44	ACT
40	2	2	0	BR1321-10-02.1												1	1	1>RNA 뽑음	1			1	1	1	1	4	4	TN	3	3	8.5	0	0	0	5	1	0	0	0	0	0	1	2	0	46	ACT
5	1	2		BR1322-03-11.12(표시부위조직거의없음)												1	0	1	1	o	1	1	1	1	1	4	4	TN	3	3	4.2	0	0	0	5	1	0	0	0	0	0	1	1	0	47	ACT
40	2	3	0	BR1322-01-07.8												1	1	1>RNA 뽑음	1			1	1	1	1	4	4	TN	3	3	3.5	0	0	0	5	1	0	0	0	0	0	1	2	0	44	ACT
20	1	0	0												1			을지병원	1		1	1	1	1	1	4	4	TN	2	2	3.6	0	0	0	5	1	0	0	0	0	0	1	1	0	37	AC
80	3	3	1	표시부위에조직없음												1	1	1	1	o	1	1	1	1	1	4	4	TN	3	3	1	0	0	0	5	1	0	0	0	0	0	1	2	0	38	ACT
1	1	2	0													1	0					1	1	1	1	4	4	TN	2	2	4.2	0	0	0	5	1	0	0	0	0	0	1	2	0	41	ACT
30	x	x	x													1	0	제주대학교병원	1	o		1	1	1	1	4	4	TN	3	3	2	0	0	0	5	1	0	0	0	0	0	1	1	0	31	ACT
																				o		1	1	1	1	1	1	HR+HER2-	2	2	1.9	0	0	0	5	1	0	0	0	0	0	1	1	0	35	ACT
																			1	o		1	1	1	1	1	1	HR+HER2-	2	2	3.4	0	0	0	5	1	0	0	0	0	0	1	2	0	43	ACT
40	2	3														1	0					1	1	0	0	4	4	TN	3	3	2.7	0	0	0	5	1	0	0	0	0	0	1	2	0	45	ACT
1	1	0	0	BR1321-08-10.9											1			1 (외부블럭도있고, 내부블럭 tumor 적음)	1		1	1	1	1	1	4	4	TN	2	2	6.3	0	0	0	5	1	0	0	0	0	0	1	1	0	33	AC
5	1	2	0	BR1322-07-05.6												1	1	1	1	o	1	1	1	1	1	4	4	TN	3	3	3.3	0	0	0	5	1	0	0	0	0	0	1	2	0	32	ACT
50	x	x	x	BR1322-08-08.7												1	0	1>tumor적음	1	o	1	1	1	1	1	4	4	TN	2	2	2.8	0	0	0	5	1	0	0	0	0	0	1	2	0	49	ACT
															1						1	1	1	0	0	3	3	HR-HER2+	3	3	3.2	0	0	0	5	1	0	0	0	0	0	1	2	0	39	ACT
															1						1	1	1	0	0	2	2	HR+HER2+	2	2	1	0	0	0	5	1	0	0	0	0	0	1	1	0	69	ACT
5	0	3	0	BR1321-05-03.4											1	1	1	1	1		1	1	1	0	0	4	4	TN	2	2	5.8	0	0	0	5	1	0	0	0	0	0	1	1	0	54	ACT
H&E없음															1			김동석병리과의원	1		1 H&E없음	1	1	1	1	4	4	TN	3	3	4.2	0	0	0	5	1	0	0	0	0	0	1	1	0	31	AC
															1						1	1	1	0	0	3	3	HR-HER2+	3	3	3.9	0	0	0	5	1	0	0	0	0	0	1	1	0	55	ACT
H&E없음																		성남 중앙병원	1	o		1	1	1	1	4	4	TN	3	3	2.5	0	0	0	5	1	0	0	0	0	0	1	2	0	37	AC
																					1	1	1	1	1	1	1	HR+HER2-	3	3	5.8	0	0	0	5	1	0	0	0	0	0	1	1	0	42	AC
																			1			1	1	1	1	1	1	HR+HER2-	2	2	4.2	0	0	0	5	1	0	0	0	0	0	1	1	0	42	AC
															1						1	1	1	0	0	2	2	HR+HER2+	2	2	5.5	0	0	0	5	1	0	0	0	0	0	1	2	0	47	ACT
10	x	x	x	BR1322-02-08.7														1	1			1	1	1	1	4	4	TN	3	3	6.5	0	0	0	5	1	0	0	0	0	0	1	1	0	48	AC
1	0	0	0															분당차병원	1	o		1	1	1	1	4	4	TN	2	2	5.7	0	0	0	5	1	0	0	0	0	0	1	1	0	34	AC
															1						1	1	1	0	0	1	1	HR+HER2-	2	2	4.3	0	0	0	5	1	0	0	0	0	0	1	1	0	35	ACT
															1						1 H&E없음	1	1	0	0	3	3	HR-HER2+	3	3	6.5	0	0	0	5	1	0	0	0	0	0	1	1	0	40	ACT
															1				1		1	1	1	0	0	1	1	HR+HER2-	2	2	4.1	0	0	0	5	1	0	0	0	0	0	1	2	0	34	ACT
															1						1 H&E없음	1	1	0	0	1	1	HR+HER2-	3	3	5.4	0	0	0	5	1	0	0	0	0	0	1	1	0	39	ACT
60	x	x	x													1	0		1	o		1	1	1	1	4	4	TN	3	3	3.2	0	0	0	5	1	0	0	0	0	0	1	2	0	58	ACT
5	1	1	0															분당서울대병원	1	o		1	1	1	1	4	4	TN	3	3	2.9	0	0	0	5	1	0	0	0	0	0	1	1	0	30	AC
80	3	3	1													1	0		1			1	1	1	1	4	4	TN	3	3	1.7	0	0	0	5	1	0	0	0	0	0	1	2	0	51	ACT
30	1	2	0	BR1322-05-09.10												1	1	1	1		1	1	1	1	1	4	4	TN	2	2	1.1	0	0	0	5	1	0	0	0	0	0	1	1	0	30	ACT
																			1	o		1	1	0	0	3	3	HR-HER2+	3	3	2.3	0	0	0	5	1	0	0	0	0	0	1	1	0	46	ACT
30	3	2	0															세리놀병리과의원	1	o		1	1	1	1	4	4	TN	3	3	2.5	0	0	0	5	1	0	0	0	0	0	1	2	0	38	AC
																				o		1	1	0	0	3	3	HR-HER2+	3	3	3.7	0	0	0	5	1	0	0	0	0	0	1	2	0	46	ACT
																				o		1	1	0	0	3	3	HR-HER2+	3	3	4.6	0	0	0	5	1	0	0	0	0	0	1	1	0	49	ACT
																			1	o		1	1	0	0	1	1	HR+HER2-	2	2	1.3	0	0	0	5	1	0	0	0	0	0	1	2	0	51	ACT
60	2	1	0	BR1321-09-07.8											1			1	1		1	1	1	0	0	4	4	TN	3	3	2.2	0	0	0	5	1	0	0	0	0	0	1	1	0	61	AC
																				o		1	1	0	0	3	3	HR-HER2+	3	3	3.4	0	0	0	5	1	0	0	0	0	0	1	2	0	57	ACT
																			1	o		1	1	0	0	2	2	HR+HER2+	3	3	4.4	0	0	0	5	1	0	0	0	0	0	1	1	0	46	AC
																				o		1	1	1	1	1	1	HR+HER2-	3	3	1.7	0	0	0	5	1	0	0	0	0	0	1	2	0	32	ACT
																				o		1	1	0	0	3	3	HR-HER2+	3	3	7.4	0	0	0	5	1	0	0	0	0	0	1	1	0	57	AC
30	2	3	1	BR1322-01-09.10												1	1	1	1		1	1	1	1	1	4	4	TN	3	3	2.5	0	0	0	5	1	0	0	0	0	0	1	1	0	45	ACT
															1						1	0	0	0	0	3	3	HR-HER2+	2	2	6.7	0.05	3.01	1	4	3	1	0	1	0.00746269	1	1	2	3	63	ACT
																			1	o		1	1	0	0	3	3	HR-HER2+	2	2	3.3	0	0	0	5	1	0	0	0	0	0	1	1	0	51	AC
40	x	x	x	BR1322-04-10.9												1	0	1>tumor없음	1	o		0	0	0	0	4	4	TN	3	3	5.5	0.2	3.04	1	4	3	1	0	1	0.0363636	1	1	1	3	30	ACT
																			1	o		0	0	0	0	2	2	HR+HER2+	2	2	2.8	0.1	2.02	1	4	2	1	0	1	0.0357143	1	1	1	2	46	ACT
															1						1	0	0	0	0	1	1	HR+HER2-	2	2	4.1	0.2	2.04	1	4	2	1	0	1	0.0487805	1	1	2	2	34	ACT
															1						1 면역없음	0	0	0	0	2	2	HR+HER2+	2	2	4.5	0.3	2.06	1	4	2	1	0	1	0.0666667	1	1	1	2	54	ACT
																				o		0	0	0	0	1	1	HR+HER2-	2	2	3	0.3	3.06	1	4	3	1	0	1	0.1	1	2	2	3	35	ACT
															1						1	0	0	0	0	3	3	HR-HER2+	3	3	6.3	0	0	0	4	1	0	0	0	0	0	1	1	0	32	ACT
															1				1		1	0	1	0	0	2	2	HR+HER2+	2	2	4	0	1	1	5	2	0	1	2	0	0	1	4	0	41	ACT
																			1	o		0	0	0	0	2	2	HR+HER2+	2	2	4.1	0.2	3.04	1	4	3	1	0	1	0.0487805	1	2	1	3	44	AC
															1				1		1 H&E없음	0	0	0	0	1	1	HR+HER2-	2	2	4.3	0.3	2.06	1	4	2	1	0	1	0.0697674	1	1	2	2	54	AC
															1						1	0	0	0	0	1	1	HR+HER2-	2	2	4.1	0.2	2.04	1	4	2	1	0	1	0.0487805	1	1	2	2	55	AC
															1						1 H&E없음	0	0	0	0	1	1	HR+HER2-	2	2	3.9	0.3	3.06	1	4	3	1	0	1	0.0769231	1	1	1	3	45	ACT
																						0	0	0	0	3	3	HR-HER2+	3	3	11.8	0.3	3.06	1	3	3	1	0	1	0.0254237	1	2	2	3	60	ACT
																						0	0	0	0	3	3	HR-HER2+	3	3	3	0.1	3.02	1	3	3	1	0	1	0.0333333	1	2	2	3	59	ACT
															1						1	0	0	0	0	2	2	HR+HER2+	2	2	7.5	0.2	2.04	1	4	2	1	0	1	0.0266667	1	1	2	2	40	ACT
															1						1	0	0	0	0	3	3	HR-HER2+	3	3	2.8	0.1	3.02	1	4	3	1	0	1	0.0357143	1	1	2	3	48	ACT
20	x	x	x												1	1	0	강릉아산병원	1		1	0	1	0	0	4	4	TN	3	3	3.1	0	1	1	5	2	0	1	2	0	0	1	3	0	52	ACT
															1						1	0	1	0	0	1	1	HR+HER2-	2	2	2.7	0	1	1	5	2	0	1	2	0	0	1	4	0	54	ACT
20	2	2	0												1	1	0	차병원	1		1	0	1	1	0	4	4	TN	2	2	2	0	1	1	5	2	0	1	2	0	0	1	3	0	32	ACT
																			1	o		0	1	1	0	3	3	HR-HER2+	3	3	2.8	0	1	1	5	2	0	1	2	0	0	1	3	0	65	ACT
															1						1	0	0	0	0	1	1	HR+HER2-	2	2	2.3	0.7	2.14	1	4	2	1	0	1	0.304348	1	1	1	2	30	ACT
															1						1	0	0	0	0	2	2	HR+HER2+	2	2	4	1.4	2.28	1	4	2	1	0	1	0.35	1	2	2	2	42	ACT
																						0	0	0	0	2	2	HR+HER2+	3	3	3.8	0.7	3.14	1	3	3	1	0	1	0.184211	1	2	2	3	46	AC
															1						1	0	0	0	0	1	1	HR+HER2-	2	2	3.5	0.3	2.06	1	4	2	1	0	1	0.0857143	1	1	1	2	44	AC
5	2	2	0	BR1322-05-05.6												1	0	1	1		1	0	0	0	0	4	4	TN	3	3	4.1	0.2	3.04	1	4	3	1	0	1	0.0487805	1	1	2	3	63	ACT
															1						1	0	0	0	0	1	1	HR+HER2-	2	2	5.1	4.7	1.94	1	4	2	2	0	2	0.921569	2	1	1	1	46	AC
															1						1	0	1	0	0	1	1	HR+HER2-	2	2	3.5	0	1	1	5	2	0	1	2	0	0	1	4	0	40	ACT
30	2	2	1	BR1321-08-06.5											1			1	1		1	0	0	0	0	4	4	TN	3	3	3.3	1	3.2	1	4	3	1	0	1	0.30303	1	1	1	3	56	AC
																				o		0	0	0	0	1	1	HR+HER2-	2	2	7.6	0.5	2.1	1	4	2	1	0	1	0.0657895	1	1	1	2	38	AC
																						0	1	0	0	3	3	HR-HER2+	3	3	4.2	0	1	1	4	2	0	1	2	0	0	2	3	0	52	ACT
															1						1	0	0	0	0	2	2	HR+HER2+	2	2	4.4	1.1	2.22	1	4	2	1	0	1	0.25	1	1	1	2	48	ACT
															1				1		1	0	0	0	0	2	2	HR+HER2+	2	2	5.5	0.4	2.08	1	4	2	1	0	1	0.0727273	1	1	2	2	39	ACT
															1						1 H&E없음	0	0	0	0	3	3	HR-HER2+	2	2	4	1.2	3.24	1	4	3	1	0	1	0.3	1	1	2	3	63	ACT
															1						1	0	0	0	0	1	1	HR+HER2-	2	2	2.9	2.5	2.5	1	4	2	2	0	2	0.862069	2	2	1	2	50	ACT
															1						1	0	0	0	0	1	1	HR+HER2-	2	2	2.8	1.2	1.24	1	4	2	1	0	1	0.428571	2	2	1	1	43	AC
																			1	o		1	1	0	0	3	3	HR-HER2+	2	2	3.8	0	0	0	5	1	0	0	0	0	0	1	2	0	57	ACT
															1				1		1 H&E없음	0	0	0	0	1	1	HR+HER2-	2	2	2	1.2	2.24	1	2	2	1	0	1	0.6	2	3	1	2	35	AC
																				o		0	0	0	0	2	2	HR+HER2+	2	2	3.1	0.5	2.1	1	4	2	1	0	1	0.16129	1	2	1	2	31	ACT
																						0	1	0		3	3	HR-HER2+	3	3	12	0	1	1	5	2	0	1	2	0	0	1	3	0	46	ACT
																				Bx없음		0	0	0	0	3	3	HR-HER2+	2	2	6	0.6	2.12	1	4	2	1	0	1	0.1	1	1	2	2	43	ACT
															1						1	0	0	0	0	1	1	HR+HER2-	2	2	7.3	10.5	4.1	1	4	3	3	0	2	1.43836	3	2	2	2	27	ACT
															1						1	0	1	0	0	2	2	HR+HER2+	3	3	5	0	1	1	5	2	0	1	2	0	0	1	4	0	53	ACT
															1				1		1	0	0	0	0	2	2	HR+HER2+	3	3	4	0.8	3.16	1	4	3	1	0	1	0.2	1	1	1	3	43	ACT
60	x	x	x	tumor너무작음.											1	1	0	1>tumor없음	1		1	0	1	1	0	4	4	TN	3	3	3.9	0	1	1	5	2	0	1	2	0	0	1	3	0	38	ACT
															1						1	0	0	0	0	1	1	HR+HER2-	2	2	3.6	0.9	2.18	1	4	2	1	0	1	0.25	1	2	2	2	50	ACT
																				o		0	0	0	0	2	2	HR+HER2+	2	2	2.9	0.8	2.16	1	4	2	1	0	1	0.275862	1	2	2	2	45	ACT
															1						1	0	0	0	0	3	3	HR-HER2+	2	2	2	0.5	3.1	1	4	3	1	0	1	0.25	1	1	1	3	54	ACT
															1						1 H&E없음	0	0	0	0	1	1	HR+HER2-	3	3	2.5	0.4	2.08	1	4	2	1	0	1	0.16	1	1	2	2	60	ACT
															1						1	0	0	0	0	3	3	HR-HER2+	2	2	5.4	0.6	2.12	1	4	2	1	0	1	0.111111	1	1	1	2	36	AC
															1						1	0	0	0	0	1	1	HR+HER2-	2	3	11	1.8	2.36	1	4	2	1	0	1	0.163636	1	1	2	2	37	ACT
																						0	1	0	0	2	2	HR+HER2+	2	2	6.3	0	1	1	5	2	0	1	2	0	0	1	3	0	51	ACT
40	2	2	0																	o		0	0	0	0	4	4	TN	3	3	6	0.3	2.06	1	4	2	1	0	1	0.05	1	1	1	2	29	AC
															1						1	0	0	0	0	3	3	HR-HER2+	2	2	10.4	2	3.4	2	4	3	1	0	1	0.192308	1	1	2	3	74	ACT
															1						1	0	0	0	0	1	1	HR+HER2-	2	2	2.1	0.7	1.14	1	4	2	1	0	1	0.333333	1	1	1	1	44	AC
															1				1		1	0	1	1	0	1	1	HR+HER2-	3	3	3.3	0	1	2	5	2	0	1	2	0	0	1	4	0	60	ACT
30	2	3	0	BR1322-02-02.1	3	100	3	100	1	40	3	100	0	0	1	1	1	1	1		1	0	0	0	0	4	4	TN	3	3	2.9	0.7	3.14	2	4	3	1	0	1	0.241379	1	1	1	3	39	ACT
															1						1	0	0	0	0	1	1	HR+HER2-	2	2	3.6	0.5	2.1	2	4	2	1	0	1	0.138889	1	1	2	2	37	ACT
															1						1	0	0	0	0	1	1	HR+HER2-	2	2	3.7	0.9	2.18	2	4	2	1	0	1	0.243243	1	2	1	2	49	AC
5	0	0	0												1						1	0	0	0	0	4	4	TN	3	3	5	0.8	3.16	2	4	3	1	0	1	0.16	1	2	1	3	45	AC
50	x	x	x															강북삼성병원	1	o		0	0	0	0	4	4	TN	3	3	2.7	0.2	3.04	2	4	3	1	0	1	0.0740741	1	1	1	3	38	AC
																						0	0	0	0	3	3	HR-HER2+	3	3	2.3	2.4	3.48	2	3	3	2	0	2	1.04348	3	2	1	3	56	AC
																						0	0	0	0	1	1	HR+HER2-	3	3	6.3	0.5	3.1	2	4	3	1	0	1	0.0793651	1	2	1	3	43	ACT
															1						1	0	0	0	0	3	3	HR-HER2+	3	3	3.7	1.5	3.3	2	2	3	1	0	1	0.405405	2	3	2	3	35	ACT
																				o		0	0	0	0	1	1	HR+HER2-	2	2	6.7	2	2.4	2	3	2	1	0	1	0.298507	1	2	1	2	36	AC
40	2	2	0												1	1	0				1	0	1	1	0	4	4	TN	3	3	2.5	0	2	2	5	2	0	2	3	0	0	1	3	0	63	ACT
10	2	2	0													1	0	이대목동병원	1	o		0	0	0	0	4	4	TN	2	2	3.6	1.4	2.28	2	3	2	1	0	1	0.388889	1	2	1	2	48	ACT
10	1	0	0	BR1322-04-04.3														1	1	o		0	0	0	0	4	4	TN	2	2	3.8	0.8	2.16	2	3	2	1	0	1	0.210526	1	2	1	2	53	AC
															1				1		1	0	0	0	0	1	1	HR+HER2-	2	2	2.7	1.5	2.3	2	3	2	1	0	1	0.555556	2	2	1	2	48	AC
30	2	3	0	BR1322-02-06.5											1			1	1		1	0	0	0	0	4	4	TN	3	3	2.7	1.3	3.26	2	3	3	1	0	1	0.481481	2	2	1	3	34	AC
20	2	2	0	BR1322-01-11.12	3	100	3	100	1	40	3	100	0	0		1	1	1	1		1	0	0	0	0	4	4	TN	3	3	3.9	0.4	2.08	2	4	2	1	0	1	0.102564	1	2	1	2	37	ACT
20	2	1	0	BR1322-01-03.4														1	1			0	0	0	0	4	4	TN	2	2	3.8	1.8	2.36	2	4	2	1	0	1	0.473684	2	2	2	2	51	AC
30	1	1	0	BR1322-01-05.6	3	90	3	100	2	90	3	100	0	0		1	1	1	1		1	0	0	0	0	4	4	TN	2	2	2.8	0.4	3.08	2	4	3	1	0	1	0.142857	1	2	2	3	54	ACT
1	0	0	0	BR1321-05-11.12											1			1	1		1	0	0	0	0	4	4	TN	2	2	2.9	0.2	3.04	2	4	3	1	0	1	0.0689655	1	1	1	3	43	AC
60	3	2	0	BR1322-04-08.7														1	1	o		0	0	0	0	4	4	TN	2	2	3.3	0.2	2.04	2	4	2	1	0	1	0.0606061	1	1	1	2	46	AC
10	0	0	0												1	1	0	한병리과	1		1	0	0	0	0	4	4	TN	2	2	3.4	0.2	3.04	2	4	3	1	0	1	0.0588235	1	1	1	3	31	ACT
															1						1	0	0	0	0	3	3	HR-HER2+	2	2	6.5	1	3.2	2	3	3	1	0	1	0.153846	1	2	2	3	47	ACT
																						0	0	0	0	3	3	HR-HER2+	3	3	8.7	0.3	3.06	2	4	3	1	0	1	0.0344828	1	1	2	3	54	ACT
															1						1	0	0	0	0	3	3	HR-HER2+	2	2	4	0.6	2.12	2	4	2	1	0	1	0.15	1	2	2	2	60	ACT
															1						1	0	0	0	0	3	3	HR-HER2+	2	3	4.5	1.2	3.24	2	4	3	1	0	1	0.266667	1	1	1	3	31	ACT
40	x	x	x	BR1321-02-10.9	2	100	3	100	0	0	3	100	0	0	1	1	1	1	1		1	0	0	0	0	4	4	TN	3	3	4.8	0.2	3.04	2	4	3	1	0	1	0.0416667	1	1	1	3	31	ACT
																				o		0	0	0	0	2	2	HR+HER2+	2	2	3.5	2.5	2.5	2	4	2	2	0	2	0.714286	2	2	1	2	32	ACT
															1						1	0	1	0	0	3	3	HR-HER2+	2	2	2.8	0	2	2	5	2	0	2	3	0	0	1	4	0	45	ACT
30	3	2	0	BR1321-09-01.2											1			1	1		1	0	0	0	0	4	4	TN	3	3	1.8	0.4	3.08	2	3	3	1	0	1	0.222222	1	2	1	3	29	AC
																					1	0	1	0		1	1	HR+HER2-	2	2	1.2	0	1	2	5	2	0	1	2	0	0	1	3	0	35	ACT
																			1	o		0	0	0	0	1	1	HR+HER2-	2	2	5.9	0.5	2.1	2	4	2	1	0	1	0.0847458	1	2	1	2	30	AC
															1						1	0	0	0	0	2	2	HR+HER2+	2	2	3.6	1	3.2	2	4	3	1	0	1	0.277778	1	2	1	3	41	ACT
20	x	2	0	BR1321-10-06.5	2	50	3	100	0	0	3	100	0	0	1	1	1	1	1		1	0	0	0	0	4	4	TN	2	2	4.8	1.2	2.24	2	3	2	1	0	1	0.25	1	2	1	2	44	ACT
															1						1	0	0	0	0	2	2	HR+HER2+	2	2	2.8	1.1	2.22	2	3	2	1	0	1	0.392857	1	2	2	2	49	ACT
H&E없음																		안동병원	1	o		0	0	0	0	4	4	TN	2	2	6.3	0.2	2.04	2	4	2	1	0	1	0.031746	1	1	2	2	38	ACT
																				o		0	0	0	0	3	3	HR-HER2+	2	2	3.6	1	2.2	2	3	2	1	0	1	0.277778	1	2	1	2	57	AC
																			1	o		0	1	0		2	2	HR+HER2+	2	2	1.3	0	2	2	5	2	0	2	3	0	0	1	3	0	65	ACT
20	2	2	0	BR1321-04-04.3	2	100	3	100	0	0	3	100	0	0	1	1	1	1	1		1	0	0	0	0	4	4	TN	2	2	4.2	0.3	2.06	2	4	2	1	0	1	0.0714286	1	2	1	2	47	ACT
															1						1	0	0	0	0	3	3	HR-HER2+	2	2	4.6	0.5	3.1	2	4	3	1	0	1	0.108696	1	2	1	3	32	ACT
															1						1	0	0	0	0	1	1	HR+HER2-	2	2	3	1.8	2.36	2	3	2	1	0	1	0.6	2	2	1	2	44	AC
															1						1	0	0	0	0	2	2	HR+HER2+	3	3	3.5	0.5	3.1	2	3	3	1	0	1	0.142857	1	2	1	3	48	ACT
20	1	0	0												1	1	0	MS 병리과 의원	1		1	0	0	0	0	4	4	TN	3	3	8.5	0.3	3.06	2	4	3	1	0	1	0.0352941	1	1	2	3	51	ACT
30	0	0	0												1	1	1	1	1		1	0	0	0	0	4	4	TN	3	3	5.5	0.5	3.1	2	4	3	1	0	1	0.0909091	1	1	1	3	28	ACT
																			1	o		0	0	0	0	3	3	HR-HER2+	2	2	3.6	1.2	2.24	2	4	2	1	0	1	0.333333	1	1	1	2	48	AC
															1						1	0	0	0	0	2	2	HR+HER2+	3	3	3.9	1.5	3.3	2	3	3	1	0	1	0.384615	1	2	1	3	45	AC
																				o		0	1	0		3	3	HR-HER2+	3	3	2.3	0	1	2	5	2	0	1	2	0	0	1	4	0	34	ACT
50	2	3	0	BR1321-01-09.10	2	100	3	100	2	100	3	100	0	0	1	1	1	1	1		1	0	0	0	0	4	4	TN	2	2	6.7	0.7	3.14	2	3	3	1	0	1	0.104478	1	2	1	3	40	ACT
															1						1 H&E없음	0	0	0	0	1	1	HR+HER2-	2	2	1.8	2.2	3.44	2	3	3	2	0	2	1.22222	3	3	1	3	52	AC
30	2	2	0												1	1	0	분당차병원	1		1	0	0	0	0	4	4	TN	2	2	3.8	0.7	3.14	2	4	3	1	0	1	0.184211	1	2	1	3	50	ACT
																				o		0	0	0	0	2	2	HR+HER2+	3	3	3	0.7	2.14	2	4	2	1	0	1	0.233333	1	2	1	2	51	ACT
															1						1	0	0	0	0	1	1	HR+HER2-	2	3	5.9	1.4	3.28	2	3	3	1	0	1	0.237288	1	2	2	3	44	ACT
10	1	2	0	BR1322-04-06.5												1	1	1	1	o	1	0	1	0		4	4	TN	3	3	2.7	0	2	2	5	2	0	2	3	0	0	1	4	0	43	ACT
																			1	o		0	0	0	0	1	1	HR+HER2-	2	2	6.9	2	2.4	2	3	2	1	0	1	0.289855	1	2	1	2	46	ACT
																			1	o		0	0	0	0	3	3	HR-HER2+	2	2	4.2	1.6	2.32	2	3	2	1	0	1	0.380952	1	2	1	2	55	AC
																						0	0	0	0	3	3	HR-HER2+	3	3	2.7	1.5	3.3	2	3	3	1	0	1	0.555556	2	2	1	3	54	AC
1	1	1	0	BR1322-08-12.11	2	80	3	100	2	70	3	100	0	0		1	1	1	1	o	1	0	0	0	0	4	4	TN	2	2	4.6	1.7	2.34	2	4	2	1	0	1	0.369565	1	2	1	2	45	ACT
															1						1	0	0	0	0	1	1	HR+HER2-	2	2	1.1	1.2	2.24	2	2	2	1	0	1	1.09091	3	3	1	2	32	ACT
																			1	o		0	0	0	0	1	1	HR+HER2-	2	2	6.3	5.3	3.06	2	4	3	3	0	2	0.84127	2	2	1	2	28	ACT
																						0	0	0	0	2	2	HR+HER2+	2	2	3.6	2.7	2.54	2	4	2	2	0	2	0.75	2	1	1	2	26	ACT
															1						1	0	0	0	0	3	3	HR-HER2+	3	3	1.7	0	1	2	4	2	0	1	2	0	0	1	3	0	34	ACT
																						0	0	0	0	3	3	HR-HER2+	3	3	3.2	1.3	3.26	2	3	3	1	0	1	0.40625	2	2	1	3	48	AC
															1						1	0	0	0	0	1	1	HR+HER2-	2	2	6	2.5	2.5	2	3	2	2	0	2	0.416667	2	2	1	2	43	ACT
															1				1		1	0	0	0	0	3	3	HR-HER2+	3	3	2.8	0.9	3.18	2	3	3	1	0	1	0.321429	1	2	2	3	56	ACT
															1						1	0	0	0	0	2	2	HR+HER2+	2	2	4.1	1.5	2.3	2	3	2	1	0	1	0.365854	1	2	1	2	32	AC
10	0	0	0	BR1321-03-01.2	2	80	3	100	0	0	3	100	0	0	1	1	1	1	1		1	0	0	0	0	4	4	TN	2	2	4.9	0.8	3.16	2	3	3	1	0	1	0.163265	1	2	1	3	32	ACT
															1						1	0	0	0	0	1	1	HR+HER2-	1	1	2.2	2.1	1.42	2	1	2	2	0	2	0.954545	2	4	1	1	31	AC
																						0	0	0	0	1	1	HR+HER2-	2	2	3.2	2	2.4	2	3	2	1	0	1	0.625	2	2	1	2	40	AC
H&E없음															1			미즈메디병원	1		1 H&E없음	0	0	0	0	4	4	TN	3	3	4.9	1.2	3.24	2	3	3	1	0	1	0.244898	1	2	2	3	52	ACT
															1						1	0	0	0	0	3	3	HR-HER2+	2	2	2.2	1.4	2.28	2	3	2	1	0	1	0.636364	2	2	1	2	49	ACT
															1						1	0	0	0	0	1	1	HR+HER2-	2	2	5.8	2	1.4	2	3	2	1	0	1	0.344828	1	2	1	1	44	AC
																				o		0	0	0	0	1	1	HR+HER2-	2	2	5.4	1.4	2.28	2	4	2	1	0	1	0.259259	1	1	1	2	47	ACT
															1						1 면역없음	0	0	0	0	1	1	HR+HER2-	3	3	4.7	0.5	3.1	2	4	3	1	1	2	0.106383	1	1	3	2	47	ACT
															1						1	0	0	0	0	2	2	HR+HER2+	2	2	2.5	1.7	2.34	2	3	2	1	0	1	0.68	2	2	1	2	41	AC
10	1	2	0	BR1321-03-07.8											1			1	1		1	0	0	0	0	4	4	TN	2	2	3	1.2	2.24	2	3	2	1	0	1	0.4	2	2	1	2	34	AC
H&E없음																		한 병리과 의원	1	o		0	0	0	0	4	4	TN	2	2	4.2	4.8	3.96	2	3	3	2	0	2	1.14286	3	2	1	3	35	ACT
															1						1	0	0	0	0	1	1	HR+HER2-	2	2	7.4	1.5	2.3	2	3	2	1	0	1	0.202703	1	3	1	2	40	ACT
20	1	1	0													1	0	한병리과의원	1	o		0	0	0	0	4	4	TN	3	3	3.2	0.5	3.1	2	4	3	1	0	1	0.15625	1	2	1	3	37	ACT
10	1	0	0															제일 병원	1	o		0	0	0	0	4	4	TN	3	3	3.6	1.3	3.26	2	4	3	1	0	1	0.361111	1	2	1	3	37	AC
															1						1	0	0	0	0	2	2	HR+HER2+	3	3	5.4	1	3.2	2	3	3	1	0	1	0.185185	1	3	1	3	36	AC
															1						1	0	0	0	0	1	1	HR+HER2-	2	2	7	0.2	3.04	2	4	3	1	1	2	0.0285714	1	1	3	2	36	ACT
10	1	2	0															Miz Medi Hosp.	1	o		0	0	0	0	4	4	TN	3	2	3.4	0.2	2.04	2	4	2	1	0	1	0.0588235	1	1	1	2	59	AC
															1						1	0	0	0	0	1	1	HR+HER2-	2	2	3.7	1.2	3.24	2	3	3	1	0	1	0.324324	1	2	1	3	46	AC
H&E없음																		씨앤와이병리과	1	o		0	0	0	0	4	4	TN	3	3	3	0.6	3.12	2	4	3	1	0	1	0.2	1	2	1	3	28	ACT
20	1	0	0	BR1321-09-09.10											1			1	1		1	0	0	0	0	4	4	TN	3	3	3.3	1.5	3.3	2	3	3	1	0	1	0.454545	2	2	1	3	40	AC
5	1	2	0															1	1	o		0	0	0	0	4	4	TN	2	2	7.7	0.6	2.12	2	4	2	1	0	1	0.0779221	1	2	1	2	44	AC
																			1	o		0	0	0	0	3	3	HR-HER2+	2	2	2.5	1.9	2.38	2	3	2	1	0	1	0.76	2	3	1	2	53	AC
															1						1	0	0	0	0	3	3	HR-HER2+	3	3	5.7	1.7	2.34	2	3	2	1	0	1	0.298246	1	2	1	2	57	ACT
															1						1	0	0	0	0	2	2	HR+HER2+	2	2	3.9	0.1	3.02	2	4	3	1	1	2	0.025641	1	1	4	2	34	ACT
															1						1	0	0	0	0	2	2	HR+HER2+	2	2	9	1.5	3.3	2	3	3	1	0	1	0.166667	1	2	2	3	60	ACT
															1				1		1	0	0	0	0	1	1	HR+HER2-	2	2	2.2	1.5	2.3	2	3	2	1	0	1	0.681818	2	2	1	2	49	AC
															1						1	0	0	0	0	1	1	HR+HER2-	2	2	3.1	2.2	1.44	2	3	2	2	0	2	0.709677	2	3	1	1	47	AC
																				o		0	0	0	0	3	3	HR-HER2+	2	2	3.1	0.2	3.04	2	4	3	1	1	2	0.0645161	1	1	4	2	36	ACT
																						0	0	0	0	1	1	HR+HER2-	2	2	3.7	2.8	2.56	2	3	2	2	0	2	0.756757	2	2	2	2	52	ACT
50	1	3	0	BR1322-07-11.12	3	100	3	100	0	0	3	100	0	0		1	1	1	1	o	1	0	0	0	0	4	4	TN	3	3	9.5	1.2	3.24	2	4	3	1	0	1	0.126316	1	2	1	3	32	ACT
																				o		0	0	0	0	1	1	HR+HER2-	1	1	3.5	2.5	1.5	2	3	2	2	0	2	0.714286	2	2	1	1	46	ACT
20	2	1	0	BR1321-08-04.3											1	1	0	1>tumor적음	1		1	0	0	0	0	4	4	TN	3	3	3.1	1.5	3.3	2	3	3	1	0	1	0.483871	2	2	1	3	61	ACT
																			1	o		0	0	0	0	1	1	HR+HER2-	2	2	4.7	2	1.4	2	3	2	1	0	1	0.425532	2	3	1	1	39	AC
															1						1	0	0	0	0	1	1	HR+HER2-	2	2	4.6	2.2	2.44	2	3	2	2	0	2	0.478261	2	3	1	2	36	AC
																				o		0	0	0	0	2	2	HR+HER2+	2	2	2.3	2.3	2.46	2	3	2	2	0	2	1	2	3	1	2	32	AC
															1						1	0	0	0	0	1	1	HR+HER2-	2	2	5.4	4	2.8	2	3	2	2	0	2	0.740741	2	3	1	2	46	ACT
															1						1	0	0	0	0	2	2	HR+HER2+	2	2	2.9	3	3.6	2	2	3	2	0	2	1.03448	3	3	1	3	35	AC
40	x	x	x	BR1321-09-05.6	2	70	2	100	0	0	3	100	0	0	1	1	1	1	1		1	0	0	0	0	4	4	TN	3	3	4	1.5	3.3	2	3	3	1	0	1	0.375	1	2	2	3	65	ACT
															1						1	0	0	0	0	1	1	HR+HER2-	2	2	2.4	1.8	3.36	2	2	3	1	0	1	0.75	2	3	1	3	46	AC
1	0	0	0												1	1	0	1>tumor적음	1		1	0	0	0	0	4	4	TN	2	2	4.7	3	3.6	2	3	3	2	0	2	0.638298	2	2	2	3	38	ACT
																				o		0	0	0	0	1	1	HR+HER2-	2	2	1.8	1.2	2.24	2	3	2	1	0	1	0.666667	2	2	1	2	47	AC
70	x	x	x												1						1	0	0	0	0	4	4	TN	3	3	4.3	1.6	3.32	2	3	3	1	0	1	0.372093	1	2	1	3	47	AC
																			1	o		0	0	0	0	3	3	HR-HER2+	2	2	4.5	2.8	3.56	2	4	3	2	1	2	0.622222	2	1	3	2	57	ACT
																				o		0	0	0	0	1	1	HR+HER2-	2	2	4.4	2.1	2.42	2	3	2	2	0	2	0.477273	2	2	1	2	41	AC
															1						1	0	0	0	0	1	1	HR+HER2-	2	2	2.9	2.2	2.44	2	2	2	2	0	2	0.758621	2	3	1	2	42	AC
1	x	x	x												1	1	0	서울성모병원	1		1	0	0	0	0	4	4	TN	2	2	4.6	0.5	2.1	2	3	2	1	0	1	0.108696	1	2	1	2	55	ACT
																						0	0	0	0	1	1	HR+HER2-	3	3	5.2	1.8	3.36	2	3	3	1	0	1	0.346154	1	2	2	3	52	ACT
																			1	o		0	0	0	0	1	1	HR+HER2-	2	2	3.9	3.8	2.76	2	3	2	2	0	2	0.974359	2	3	1	2	40	AC
H&E없음																		T&C	1	0		0	0	0	0	4	4	TN	3	3	3.8	1.5	3.3	2	3	3	1	0	1	0.394737	1	2	2	3	30	ACT
															1						1	0	0	0	0	1	1	HR+HER2-	2	2	2.3	5	3	2	3	3	2	0	2	2.17391	3	3	1	2	52	ACT
															1						1	0	0	0	0	1	1	HR+HER2-	2	2	4.2	2	2.4	2	3	2	1	0	1	0.47619	2	3	1	2	50	ACT
															1				1		1	0	0	0	0	1	1	HR+HER2-	2	2	3.6	2.3	2.46	2	3	2	2	0	2	0.638889	2	2	1	2	44	AC
20	2	1	0	BR1321-04-02.1											1	1	0	1>invasive가 breast에 없고 LN meta 조직만 있음.	1		1	0	0	0	0	4	4	TN	2	2	2.6	0	2	2	4	2	0	2	3	0	0	1	4	0	42	ACT
															1						1	0	0	0	0	1	1	HR+HER2-	3	3	2.5	2.4	3.48	2	2	3	2	0	2	0.96	2	3	1	3	46	AC
															1						1	0	0	0	0	1	1	HR+HER2-	2	2	5.3	2.5	2.5	2	3	2	2	0	2	0.471698	2	2	1	2	52	AC
															1				1		1	0	0	0	0	1	1	HR+HER2-	2	2	3.7	2.1	3.42	2	3	3	2	0	2	0.567568	2	3	1	3	59	AC
															1						1	0	0	0	0	1	1	HR+HER2-	2	2	4.6	0.5	3.1	2	4	3	1	1	2	0.108696	1	1	4	2	30	ACT
																			1	o		0	0	0	0	1	1	HR+HER2-	1	1	4.3	1.5	2.3	2	3	2	1	0	1	0.348837	1	2	1	2	58	AC
				BR1322-04-04.3															1	o		0	0	0	0	1	1	HR+HER2-	2	2	4.3	2.6	2.52	2	3	2	2	0	2	0.604651	2	3	1	2	37	ACT
																				o		0	0	0	0	2	2	HR+HER2+	2	2	4.6	2	3.4	2	3	3	1	0	1	0.434783	2	2	2	3	22	AC
50	x	x	x	BR1321-01-07.8	2	80	3	100	2	100	3	100	0	0	1	1	1	1	1		1	0	0	0	0	4	4	TN	3	3	6.6	1.8	3.36	2	3	3	1	0	1	0.272727	1	2	1	3	52	ACT
40	2	2	0	BR1321-07-03.4											1	1	0	1	1		1	0	0	0	0	4	4	TN	3	3	4.6	1.5	3.3	2	3	3	1	0	1	0.326087	1	2	2	3	50	ACT
															1						1	0	0	0	0	1	1	HR+HER2-	2	2	3.6	2.8	2.56	2	2	2	2	0	2	0.777778	2	3	1	2	42	AC
															1						1	0	0	0	0	2	2	HR+HER2+	2	2	3.8	4.5	3.9	2	2	3	2	0	2	1.18421	3	3	1	3	39	AC
																				o		0	0	0	0	1	1	HR+HER2-	2	2	5	3.8	2.76	2	3	2	2	0	2	0.76	2	2	1	2	43	AC
																			1	o		0	0	0	0	1	1	HR+HER2-	2	2	3.1	3	3.6	2	4	3	2	1	2	0.967742	2	1	4	2	35	ACT
															1						1 면역없음	0	0	0	0	1	1	HR+HER2-	2	2	4.3	0.5	3.1	2	4	3	1	1	2	0.116279	1	1	3	2	29	ACT
1	0	0	0	BR1321-03-09.10	3	80	3	100	2	100	3	100	0	0	1	1	1	1	1		1	0	0	0	0	4	4	TN	3	3	7.3	2.4	3.48	2	3	3	2	0	2	0.328767	1	2	1	3	41	ACT
																						0	0	0	0	2	2	HR+HER2+	3	3	3.3	1.4	3.28	2	4	3	1	0	1	0.424242	2	2	2	3	50	ACT
																						0	0	0	0	1	1	HR+HER2-	3	3	3.7	0.1	4.02	2	4	3	1	1	2	0.027027	1	1	3	3	25	ACT
															1						1 H&E없음	0	0	0	0	1	1	HR+HER2-	2	2	6.3	5.7	3.14	2	2	3	3	0	2	0.904762	2	3	1	2	46	AC
																			1	o		0	0	0	0	2	2	HR+HER2+	3	3	3.8	2.4	3.48	2	3	3	2	0	2	0.631579	2	3	1	3	49	AC
																				o		0	0	0	0	2	2	HR+HER2+	3	3	2.9	1.7	3.34	2	3	3	1	0	1	0.586207	2	3	1	3	41	AC
															1						1	0	0	0	0	1	1	HR+HER2-	2	2	3.9	2.5	3.5	2	3	3	2	0	2	0.641026	2	3	1	3	40	AC
															1						1	0	0	0	0	2	2	HR+HER2+	2	2	3.8	3	3.6	2	3	3	2	0	2	0.789474	2	3	1	3	35	AC
1	0	0	0	BR1321-10-12.11											1			1	1		1	0	0	0	0	4	4	TN	3	3	3.6	2	3.4	2	3	3	1	0	1	0.555556	2	3	1	3	34	AC
40	2	3	0												1	1	0		1		1	0	0	0	0	4	4	TN	3	3	5.5	1.8	3.36	2	3	3	1	0	1	0.327273	1	2	1	3	33	ACT
5	1	2	0	BR1321-04-12.11											1	1	0	1	1		1	0	0	0	0	4	4	TN	2	2	7.8	0.4	3.08	2	4	3	1	1	2	0.0512821	1	1	4	2	35	ACT
															1						1	0	0	0	0	1	1	HR+HER2-	2	2	4.1	3.6	3.72	2	1	3	2	0	2	0.878049	2	4	1	3	58	AC
															1						1	0	0	0	0	2	2	HR+HER2+	2	2	2.8	2.5	3.5	2	2	3	2	0	2	0.892857	2	3	1	3	41	ACT
70	x	x	x	BR1321-09-11.12	3	100	3	100	1	30	3	100	0	0	1	1	1	1	1		1	0	0	0	0	4	4	TN	2	3	7.9	0.2	3.04	2	4	3	1	0	1	0.0253165	1	1	2	3	31	ACT
10	1	2	0	BR1321-02-04.3	3	90	3	100	0	0	3	100	0	0	1	1	1	1	1		1	0	0	0	0	4	4	TN	3	3	3.5	3.6	2.72	2	2	2	2	0	2	1.02857	3	3	1	2	45	ACT
1	1	1	0													1	0	일산병원	1	o		0	0	0	0	4	4	TN	3	3	3	1.7	3.34	2	3	3	1	0	1	0.566667	2	3	1	3	48	ACT
																			1	o		0	0	0	0	1	1	HR+HER2-	2	2	3.3	2	2.4	2	3	2	1	0	1	0.606061	2	3	1	2	49	AC
20	x	x	x	BR1322-04-12.11(표시부위조직거의없음)														1>tumor없음	1	o		0	0	0	0	4	4	TN	2	2	3.6	3.5	2.7	2	2	2	2	0	2	0.972222	2	3	1	2	34	AC
															1						1	0	0	0	0	1	1	HR+HER2-	2	2	4	3.7	2.74	2	1	2	2	0	2	0.925	2	4	1	2	34	AC
															1						1 H&E없음	0	0	0	0	1	1	HR+HER2-	3	3	7.2	0	2	2	4	2	0	2	3	0	0	1	3	0	42	ACT
															1						1 H&E없음	0	0	0	0	3	3	HR-HER2+	3	3	8.2	0.7	3.14	2	4	3	1	1	2	0.0853659	1	2	3	2	50	ACT
H&E없음																		한병리과의원	1	o		0	0	0	0	4	4	TN	2	2	3.3	2.5	3.5	2	3	3	2	0	2	0.757576	2	2	1	3	41	AC
5	2	2	0	BR1321-01-05.6	3	100	3	100	0	0	3	100	0	0	1	1	1	1	1		1	0	0	0	0	4	4	TN	3	3	4.6	4.2	3.84	2	3	3	2	0	2	0.913043	2	3	2	3	42	ACT
																			1	o		0	0	0	0	1	1	HR+HER2-	2	2	6.3	4.5	2.9	2	3	2	2	0	2	0.714286	2	3	1	2	62	AC
H&E없음															1			세리놀병리과	1		1 H&E없음	0	0	0	0	4	4	TN	3	3	3.4	2.5	3.5	2	2	3	2	0	2	0.735294	2	3	2	3	44	ACT
															1				1		1	0	0	0	0	1	1	HR+HER2-	3	3	3.4	2.5	3.5	2	1	3	2	0	2	0.735294	2	4	1	3	33	ACT
																				o		0	0	0	0	3	3	HR-HER2+	3	3	3.7	3.5	3.7	2	3	3	2	0	2	0.945946	2	2	1	3	49	AC
																				o		0	0	0	0	3	3	HR-HER2+	3	3	3.6	2.8	3.56	2	3	3	2	0	2	0.777778	2	3	2	3	43	ACT
H&E없음															1			이화임상검사센터	1		1 H&E없음	0	0	0	0	4	4	TN	3	3	3.3	2.8	2.56	2	2	2	2	0	2	0.848485	2	3	2	2	35	ACT
																				o		0	0	0	0	1	1	HR+HER2-	2	2	1.5	0.5	3.1	2	4	3	1	1	2	0.333333	1	2	4	2	40	ACT
																				o	1	0	0	0	0	1	1	HR+HER2-	2	2	4	2.9	3.58	2	2	3	2	0	2	0.725	2	3	1	3	44	AC
50	x	x	x	BR1322-03-01.2											1	1	0	1>tumor적음	1		1	0	0	0	0	4	4	TN	3	3	4.6	3.2	3.64	2	3	3	2	0	2	0.695652	2	3	2	3	32	ACT
															1						1	0	0	0	0	1	1	HR+HER2-	2	2	8.8	1.7	3.34	2	4	3	1	1	2	0.193182	1	1	3	2	45	ACT
																			1	0		0	0	0	0	2	2	HR+HER2+	3	3	6	0.7	4.14	2	4	3	1	1	2	0.116667	1	1	3	3	42	ACT
																				o		0	0	0	0	3	3	HR-HER2+	3	3	5	2.7	3.54	2	3	3	2	0	2	0.54	2	2	1	3	44	AC
															1						1	0	0	0	0	3	3	HR-HER2+	2	2	2.7	0.3	3.06	2	4	3	1	1	2	0.111111	1	1	4	2	61	ACT
															1						1	0	0	0	0	1	1	HR+HER2-	2	2	3.1	1	3.2	2	4	3	1	1	2	0.322581	1	1	4	2	37	ACT
1	0	0	0	BR1321-06-10.9											1	1	0	1>tumor적음	1		1	0	0	0	0	4	4	TN	2	2	5.2	3.5	3.7	2	3	3	2	0	2	0.673077	2	2	1	3	51	ACT
															1						1	0	0	0	0	1	1	HR+HER2-	2	2	10	2	4.4	2	4	4	1	2	3	0.2	1	1	4	2	39	AC
															1						1 H&E없음	0	0	0	0	1	1	HR+HER2-	2	2	7	6.8	3.36	2	1	3	3	0	2	0.971429	2	4	1	2	44	AC
																			1	o		0	0	0	0	2	2	HR+HER2+	2	2	3.5	0.6	3.12	2	4	3	1	1	2	0.171429	1	2	3	2	42	ACT
																				o		0	0	0	0	1	1	HR+HER2-	2	2	2.1	0.5	3.1	2	4	3	1	1	2	0.238095	1	1	3	2	34	ACT
																			1	o		0	0	0	0	3	3	HR-HER2+	2	2	5.4	4.3	3.86	2	2	3	2	0	2	0.796296	2	3	1	3	37	AC
															1				1		1	0	0	0	0	2	2	HR+HER2+	2	2	5.2	3.1	3.62	2	2	3	2	0	2	0.596154	2	3	2	3	35	ACT
															1						1	0	0	0	0	1	1	HR+HER2-	2	2	7.2	0.8	4.16	2	4	3	1	2	3	0.111111	1	1	3	2	42	ACT
															1						1	0	0	0	0	1	1	HR+HER2-	2	2	4	2.7	3.54	2	4	3	2	1	2	0.675	2	2	4	2	44	ACT
5	1	2	0															을지대학교 병원	1	o		0	0	0	0	4	4	TN	3	3	4.1	3.5	3.7	2	2	3	2	0	2	0.853659	2	3	1	3	28	AC
H&E없음																		SCL	1	o		0	0	0	0	4	4	TN	2	2	3.6	0.6	3.12	2	4	3	1	1	2	0.166667	1	1	4	2	68	ACT
																				o		0	0	0	0	2	2	HR+HER2+	2	2	3.4	0.9	3.18	2	4	3	1	1	2	0.264706	1	1	3	2	47	ACT
H&E없음																		Lab genomics	1	o		0	0	0	0	4	4	TN	3	3	4.9	5.1	4.02	2	2	3	3	0	2	1.04082	3	3	1	3	38	ACT
															1						1 H&E없음	0	0	0	0	1	1	HR+HER2-	2	2	5.5	0.5	5.1	2	4	4	1	2	3	0.0909091	1	1	3	3	45	ACT
																			1	o		0	0	0	0	1	1	HR+HER2-	2	2	1.9	0.6	4.12	2	3	3	1	1	2	0.315789	1	2	4	3	40	ACT
H&E없음																		T&C	1	o		0	0	0	0	4	4	TN	2	2	4	0.5	4.1	2	4	3	1	1	2	0.125	1	1	3	3	41	ACT
															1						1	0	0	0	0	1	1	HR+HER2-	2	2	6	0.6	3.12	2	4	3	1	1	2	0.1	1	2	3	2	50	ACT
30	2	0	0	BR1321-04-10.9	2	95	3	100	0	0	3	100	0	0	1	1	1	1	1		1	0	0	0	0	4	4	TN	2	2	4	5.8	4.16	2	2	3	3	0	2	1.45	3	3	1	3	58	ACT
															1						1	0	0	0	0	2	2	HR+HER2+	2	2	2.4	1.5	3.3	2	4	3	1	1	2	0.625	2	1	4	2	47	ACT
																				o		0	0	0	0	3	3	HR-HER2+	3	3	4.2	0.3	3.06	2	4	3	1	1	2	0.0714286	1	1	3	2	45	ACT
																			1			0	0	0	0	3	3	HR-HER2+	2	2	3.2	1.1	4.22	2	4	3	1	1	2	0.34375	1	2	3	3	57	ACT
															1						1	0	0	0	0	2	2	HR+HER2+	2	2	2.7	0.9	3.18	2	4	3	1	1	2	0.333333	1	1	4	2	37	ACT
															1						1	0	0	0	0	1	1	HR+HER2-	2	2	3.4	0.8	3.16	2	3	3	1	1	2	0.235294	1	2	4	2	47	AC
																				o		0	0	0	0	2	2	HR+HER2+	2	2	10.9	8.1	4.62	2	4	4	3	1	3	0.743119	2	2	3	2	45	ACT
															1						1	0	0	0	0	1	1	HR+HER2-	2	2	2.4	2.2	4.44	2	3	4	2	1	2	0.916667	2	2	4	3	49	AC
1	1	2	0												1	1	0	부산 병리과의원	1		1	0	0	0	0	4	4	TN	2	2	9.5	1.7	3.34	2	3	3	1	1	2	0.178947	1	2	4	2	43	ACT
5	1	0	0												1	1	0	분당차병원	1		1	0	0	0	0	4	4	TN	2	2	4	1.2	4.24	2	4	3	1	2	3	0.3	1	1	3	2	32	ACT
																				o		0	0	0	0	1	1	HR+HER2-	3	3	1.9	5	4	2	2	3	2	0	2	2.63158	3	3	1	3	48	AC
30	2	2	0	BR1321-06-02.1	1	30	2	70	0	0	2	100	0	0	1	1	1	1	1		1	0	0	0	0	4	4	TN	3	3	5	0.7	4.14	2	4	3	1	2	3	0.14	1	1	4	2	37	ACT
																				o	1	0	0	0	0	3	3	HR-HER2+	3	3	3.6	0.5	4.1	2	4	3	1	2	3	0.138889	1	2	3	2	42	ACT
															1						1	0	0	0	0	3	3	HR-HER2+	3	3	5.4	0.1	5.02	2	4	4	1	2	3	0.0185185	1	1	4	3	42	ACT
															1						1	0	0	0	0	1	1	HR+HER2-	2	2	6.6	0.9	3.18	2	4	3	1	1	2	0.136364	1	1	4	2	39	ACT
																			1	o		0	0	0	0	1	1	HR+HER2-	2	2	4.7	1.9	3.38	2	4	3	1	1	2	0.404255	2	1	3	2	33	ACT
20	2	2	0	BR1322-04-02.1	3	100	3	100	0	0	3	100	0	0		1	1	1	1	o	1	0	0	0	0	4	4	TN	3	3	5.9	2.1	4.42	2	2	4	2	1	2	0.355932	1	3	4	3	32	ACT
																				o		0	0	0	0	3	3	HR-HER2+	3	3	9.3	1.9	3.38	2	3	3	1	1	2	0.204301	1	2	3	2	41	ACT
															1						1	0	0	0	0	2	2	HR+HER2+	2	2	4.2	0.8	5.16	2	3	4	1	2	3	0.190476	1	2	3	3	41	ACT
															1						1	0	0	0	0	1	1	HR+HER2-	2	2	5.5	1.2	3.24	2	3	3	1	1	2	0.218182	1	2	3	2	38	ACT
															1						1	0	0	0	0	1	1	HR+HER2-	2	2	2.2	0.5	3.1	2	3	3	1	1	2	0.227273	1	2	4	2	68	ACT
																			1			0	0	0	0	3	3	HR-HER2+	2	2	9	6.6	6.32	2	4	4	3	2	3	0.733333	2	1	3	3	58	ACT
															1						1	0	0	0	0	2	2	HR+HER2+	2	2	3.6	0.7	6.14	2	4	4	1	3	3	0.194444	1	2	4	3	59	ACT
															1						1	0	0	0	0	1	1	HR+HER2-	2	2	2.7	3	3.6	2	4	3	2	1	2	1.11111	3	2	4	2	39	AC
															1						1	0	0	0	0	2	2	HR+HER2+	2	2	2.7	2	3.4	2	4	3	1	1	2	0.740741	2	2	4	2	43	ACT
															1						1	0	0	0	0	2	2	HR+HER2+	2	2	3.7	1.6	3.32	2	3	3	1	1	2	0.432432	2	2	3	2	44	ACT
60	2	3	0	BR1321-06-08.7	2	60	3	100	0	0	2	100	0	0	1	1	1	1	1		1	0	0	0	0	4	4	TN	2	2	3	0.7	3.14	2	3	3	1	1	2	0.233333	1	2	4	2	37	ACT
															1						1	0	0	0	0	1	1	HR+HER2-	2	2	6.5	0.9	5.18	2	3	4	1	3	3	0.138462	1	3	4	2	50	ACT
																				o		0	0	0	0	3	3	HR-HER2+	3	3	3.2	0.5	3.1	2	4	3	1	1	2	0.15625	1	1	3	2	40	ACT
5	x	x	x	BR1321-06-12.11	3	100	3	100	0	0	3	100	0	0	1	1	1	1	1		1	0	0	0	0	4	4	TN	2	2	7.7	0.2	4.04	2	4	3	1	1	2	0.025974	1	1	3	3	38	ACT
																			1	o		0	0	0	0	1	1	HR+HER2-	2	2	3.4	0.7	3.14	2	3	3	1	1	2	0.205882	1	2	4	2	29	ACT
															1						1	0	0	0	0	1	1	HR+HER2-	2	2	2.5	1.7	3.34	2	3	3	1	1	2	0.68	2	2	4	2	42	ACT
															1						1	0	0	0	0	1	1	HR+HER2-	3	3	7	0.7	4.14	2	4	3	1	2	3	0.1	1	1	4	2	40	ACT
																				o		0	0	0	0	1	1	HR+HER2-	2	2	6	3.4	4.68	2	3	4	2	2	3	0.566667	2	2	4	2	28	ACT
															1						1	0	0	0	0	2	2	HR+HER2+	2	2	7.3	2.4	3.48	2	3	3	2	1	2	0.328767	1	2	3	2	32	ACT
															1						1	0	0	0	0	3	3	HR-HER2+	3	3	1.8	1.3	4.26	2	3	3	1	1	2	0.722222	2	2	4	3	37	AC
															1						1	0	0	0	0	1	1	HR+HER2-	2	2	2.7	2.1	3.42	2	3	3	2	1	2	0.777778	2	2	4	2	45	ACT
																						0	0	0	0	1	1	HR+HER2-	2	2	2.1	1.4	3.28	2	3	3	1	1	2	0.666667	2	2	4	2	33	ACT
																						0	0	0	0	1	1	HR+HER2-	2	2	4.3	3.5	3.7	2	3	3	2	1	2	0.813953	2	3	4	2	51	AC
20	2	1	0												1	1	0	Opendoctors	1		1	0	0	0	0	4	4	TN	2	2	7	2.2	4.44	2	4	4	2	2	3	0.314286	1	1	3	2	31	ACT
																				o		0	0	0	0	1	1	HR+HER2-	2	2	3.6	2.6	3.52	2	3	3	2	1	2	0.722222	2	2	4	2	37	AC
																				o		0	0	0	0	1	1	HR+HER2-	2	2	4.6	1.2	4.24	2	3	3	1	1	2	0.26087	1	2	3	3	47	ACT
																				o		0	0	0	0	1	1	HR+HER2-	2	2	6.5	1.7	3.34	2	4	3	1	1	2	0.261538	1	2	4	2	34	AC
															1						1	0	0	0	0	1	1	HR+HER2-	2	2	8	2.2	4.44	2	3	4	2	1	2	0.275	1	2	4	3	35	ACT
																				o		0	0	0	0	1	1	HR+HER2-	2	2	1.8	2.1	3.42	2	3	3	2	1	2	1.16667	3	3	4	2	32	ACT
																				o		0	0	0	0	1	1	HR+HER2-	2	2	4.2	3	3.6	2	3	3	2	1	2	0.714286	2	2	4	2	28	AC
																						0	0	0	0	1	1	HR+HER2-	2	2	3.5	2.4	2.48	2	3	2	2	1	2	0.685714	2	3	4	1	47	ACT
																				o		0	0	0	0	1	1	HR+HER2-	2	2	2.5	1.5	3.3	2	3	3	1	1	2	0.6	2	2	4	2	34	ACT
															1				1		1	0	0	0	0	3	3	HR-HER2+	3	3	3	1.2	4.24	2	3	3	1	1	2	0.4	2	3	4	3	57	ACT
																			1	o		0	0	0	0	1	1	HR+HER2-	2	2	2.5	1.2	3.24	2	3	3	1	1	2	0.48	2	2	3	2	44	ACT
															1						1	0	0	0	0	1	1	HR+HER2-	2	2	2.2	0.4	3.08	2	3	3	1	1	2	0.181818	1	2	4	2	42	ACT
															1						1	0	0	0	0	1	1	HR+HER2-	3	3	8	4	5.8	2	3	4	2	2	3	0.5	2	2	3	3	37	ACT
																			1	o		0	0	0	0	2	2	HR+HER2+	2	2	3.1	1.3	3.26	2	3	3	1	1	2	0.419355	2	2	3	2	33	ACT
															1						1	0	0	0	0	1	1	HR+HER2-	2	2	5	0.9	3.18	2	3	3	1	1	2	0.18	1	2	4	2	43	ACT
																				o		0	0	0	0	1	1	HR+HER2-	2	2	5.3	2.8	3.56	2	4	3	2	1	2	0.528302	2	2	3	2	50	ACT
																				o		0	0	0	0	1	1	HR+HER2-	2	2	3.8	3	3.6	2	3	3	2	1	2	0.789474	2	2	4	2	53	ACT
																			1	o		0	0	0	0	1	1	HR+HER2-	2	2	4.7	7	4.4	2	4	4	3	1	3	1.48936	3	2	3	2	37	ACT
															1						1	0	0	0	0	1	1	HR+HER2-	2	2	7.2	3.2	3.64	2	2	3	2	1	2	0.444444	2	3	4	2	46	AC
															1						1	0	0	0	0	1	1	HR+HER2-	2	2	4	2	3.4	2	3	3	1	1	2	0.5	2	3	4	2	39	ACT
																			1	o		0	0	0	0	1	1	HR+HER2-	2	2	2	0.8	3.16	2	3	3	1	1	2	0.4	2	2	3	2	38	ACT
															1						1 H&E없음	0	0	0	0	1	1	HR+HER2-	2	2	2.8	1.8	2.36	2	3	2	1	1	2	0.642857	2	3	4	1	43	AC
10	1	1	0	BR1321-11-01.2	3	100	2	100	0	0	3	100	0	0	1	1	1	1	1		1	0	0	0	0	4	4	TN	3	3	10.7	13.5	5.7	2	2	4	3	0	2	1.26168	3	3	1	3	30	ACT
															1						1	0	0	0	0	1	1	HR+HER2-	2	2	2.5	1.5	3.3	2	3	3	1	1	2	0.6	2	3	4	2	50	ACT
																				o		0	0	0	0	3	3	HR-HER2+	2	2	1.7	1.5	3.3	2	3	3	1	1	2	0.882353	2	2	4	2	33	AC
50	2	3	0													1	0	분당차병원	1			0	0	0	0	4	4	TN	3	3	4.8	0.15	3.03	2	4	3	1	1	2	0.03125	1	1	4	2	49	ACT
																						0	0	0	0	1	1	HR+HER2-	2	2	2.6	2.1	3.42	2	3	3	2	1	2	0.807692	2	3	3	2	46	ACT
															1						1	0	0	0	0	1	1	HR+HER2-	2	2	7	1.3	5.26	2	3	4	1	2	3	0.185714	1	2	4	3	40	ACT
															1						1	0	0	0	0	1	1	HR+HER2-	2	2	2.1	0.6	3.12	2	4	3	1	1	2	0.285714	1	2	4	2	30	ACT
															1						1	0	0	0	0	1	1	HR+HER2-	2	2	2	1.2	4.24	2	3	3	1	1	2	0.6	2	2	4	3	47	ACT
															1						1	0	0	0	0	3	3	HR-HER2+	2	2	8.8	1.5	4.3	2	3	3	1	1	2	0.170455	1	2	4	3	46	ACT
															1						1	0	0	0	0	1	1	HR+HER2-	2	2	1.9	1.3	3.26	2	2	3	1	1	2	0.684211	2	3	4	2	45	AC
															1						1	0	0	0	0	1	1	HR+HER2-	2	1	2.3	1.9	2.38	2	3	2	1	1	2	0.826087	2	2	4	1	47	AC
															1						1 H&E없음	0	0	0	0	1	1	HR+HER2-	2	2	4.5	1.7	5.34	2	4	4	1	3	3	0.377778	1	1	3	2	40	ACT
															1						1	0	0	0	0	1	1	HR+HER2-	2	2	3.9	2	3.4	2	3	3	1	1	2	0.512821	2	2	4	2	30	ACT
															1						1	0	0	0	0	1	1	HR+HER2-	2	2	2.7	0.6	4.12	2	4	3	1	2	3	0.222222	1	1	3	2	33	ACT
																						0	0	0	0	1	1	HR+HER2-	2	2	5	0.9	3.18	2	4	3	1	1	2	0.18	1	2	3	2	54	ACT
																				o		0	0	0	0	1	1	HR+HER2-	2	2	4	1.6	4.32	2	4	3	1	2	3	0.4	2	2	3	2	47	ACT
																			1	o		0	0	0	0	1	1	HR+HER2-	2	2	3.4	2.5	3.5	2	3	3	2	1	2	0.735294	2	3	3	2	41	AC
																			1	o		0	0	0	0	2	2	HR+HER2+	2	2	6.5	9	5.8	2	3	4	3	2	3	1.38462	3	2	4	2	39	ACT
															1				1		1	0	0	0	0	1	1	HR+HER2-	2	2	2.4	1.4	3.28	2	3	3	1	1	2	0.583333	2	2	4	2	49	ACT
															1						1	0	0	0	0	1	1	HR+HER2-	2	2	4.8	4.8	3.96	2	3	3	2	1	2	1	2	2	3	2	40	ACT
															1						1	0	0	0	0	1	1	HR+HER2-	2	2	2.7	2	3.4	2	2	3	1	1	2	0.740741	2	3	4	2	65	ACT
															1						1	0	0	0	0	1	1	HR+HER2-	2	2	3.1	2.7	4.54	2	3	4	2	2	3	0.870968	2	2	3	2	50	ACT
															1						1	0	0	0	0	3	3	HR-HER2+	2	2	8.6	0.5	3.1	2	4	3	1	1	2	0.0581395	1	1	3	2	54	ACT
															1						1	0	0	0	0	1	1	HR+HER2-	2	2	5	4.2	3.84	2	3	3	2	1	2	0.84	2	3	3	2	38	ACT
5	x	x	x	BR1321-04-08.7	2	60	2	100	0	0	3	100	0	0	1	1	1	1	1		1	0	0	0	0	4	4	TN	2	2	3.8	1.8	2.36	2	3	2	1	1	2	0.473684	2	2	4	1	42	ACT
															1						1	0	0	0	0	1	1	HR+HER2-	2	2	4.2	1.4	4.28	2	4	3	1	1	2	0.333333	1	1	4	3	42	ACT
																						0	0	0	0	2	2	HR+HER2+	2	2	4.7	2.6	3.52	2	3	3	2	1	2	0.553191	2	3	3	2	43	ACT
															1						1	0	0	0	0	1	1	HR+HER2-	2	2	10	4.6	4.92	2	4	4	2	2	3	0.46	2	2	3	2	49	AC
																				o		0	0	0	0	1	1	HR+HER2-	2	2	2.1	1.2	3.24	2	3	3	1	1	2	0.571429	2	3	3	2	34	ACT
															1						1 H&E없음	0	0	0	0	1	1	HR+HER2-	2	2	4.2	0.9	4.18	2	3	3	1	1	2	0.214286	1	2	4	3	33	ACT
																			1	o		0	0	0	0	1	1	HR+HER2-	1	1	2.7	4	3.8	2	3	3	2	1	2	1.48148	3	3	4	2	47	AC
															1						1	0	0	0	0	1	1	HR+HER2-	2	2	2.7	1.8	2.36	2	3	2	1	1	2	0.666667	2	2	3	1	49	ACT
																				o		0	0	0	0	1	1	HR+HER2-	2	2	5	1.6	3.32	2	3	3	1	1	2	0.32	1	2	3	2	39	ACT
																				o		0	0	0	0	1	1	HR+HER2-	2	2	9	6	4.2	2	3	3	3	1	3	0.666667	2	2	3	2	42	ACT
5	1	0	0	BR1321-08-02.1	x	x	x	x	x	x	x	x	x	x	1	1	1	1	1		1	0	0	0	0	4	4	TN	2	2	7	2.5	4.5	2	3	4	2	2	3	0.357143	1	2	3	2	47	ACT
																				o		0	0	0	0	1	1	HR+HER2-	2	2	5.9	0.6	4.12	2	4	3	1	2	3	0.101695	1	1	3	2	31	ACT
															1						1	0	0	0	0	1	1	HR+HER2-	1	1	3.9	1.8	3.36	2	3	3	1	1	2	0.461538	2	3	4	2	43	AC
																				o		0	0	0	0	1	1	HR+HER2-	2	2	4.1	0.6	3.12	2	4	3	1	1	2	0.146341	1	1	3	2	57	ACT
															1				1		1	0	0	0	0	1	1	HR+HER2-	2	2	2	1.6	4.32	2	2	3	1	1	2	0.8	2	3	4	3	45	ACT
															1						1	0	0	0	0	1	1	HR+HER2-	2	2	2.1	1.8	3.36	2	3	3	1	1	2	0.857143	2	3	4	2	42	ACT
																			1	o		0	0	0	0	1	1	HR+HER2-	2	2	2.3	1.3	3.26	2	3	3	1	1	2	0.565217	2	2	3	2	52	ACT
															1						1	0	0	0	0	1	1	HR+HER2-	2	2	2.5	1.8	3.36	2	3	3	1	1	2	0.72	2	2	3	2	37	ACT
																				o		0	0	0	0	1	1	HR+HER2-	2	2	6.9	2.5	4.5	2	4	4	2	2	3	0.362319	1	2	4	2	38	ACT
5	0	1	0	BR1321-03-11.12	3	95	3	100	0	0	3	100	0	0	1	1	1	1	1		1	0	0	0	0	4	4	TN	2	2	9.5	0.1	5.02	2	4	4	1	3	3	0.0105263	1	1	4	2	50	ACT
															1						1	0	0	0	0	1	1	HR+HER2-	2	2	5.5	4.7	3.94	2	3	3	2	1	2	0.854545	2	2	4	2	41	ACT
															1						1	0	0	0	0	1	1	HR+HER2-	2	2	2.8	0.5	4.1	2	4	3	1	2	3	0.178571	1	1	3	2	53	ACT
															1				1		1	0	0	0	0	1	1	HR+HER2-	3	3	3.7	2.5	4.5	2	3	4	2	1	2	0.675676	2	3	4	3	55	ACT
																				o		0	0	0	0	1	1	HR+HER2-	2	2	4	3.9	3.78	2	3	3	2	1	2	0.975	2	2	4	2	36	ACT
															1						1 H&E없음	0	0	0	0	1	1	HR+HER2-	2	2	8	3.8	3.76	2	3	3	2	2	3	0.475	2	2	4	1	39	ACT
																				o		0	0	0	0	1	1	HR+HER2-	2	2	6.7	2.6	3.52	2	3	3	2	1	2	0.38806	1	3	4	2	42	ACT
															1						1	0	0	0	0	2	2	HR+HER2+	2	2	2.8	2.2	3.44	2	3	3	2	1	2	0.785714	2	2	3	2	42	ACT
															1						1	0	0	0	0	2	2	HR+HER2+	2	2	3.2	5.5	4.1	2	1	3	3	1	3	1.71875	3	4	3	2	42	ACT
																				o		0	0	0	0	1	1	HR+HER2-	2	2	8.4	0.8	5.16	2	4	4	1	3	3	0.0952381	1	1	3	2	36	ACT
															1				1		1	0	0	0	0	1	1	HR+HER2-	3	3	2.5	1.4	4.28	2	3	3	1	1	2	0.56	2	2	4	3	41	ACT
															1						1	0	0	0	0	1	1	HR+HER2-	2	2	6.4	2	3.4	2	3	3	1	1	2	0.3125	1	3	3	2	66	ACT
															1						1	0	0	0	0	1	1	HR+HER2-	2	2	4.5	6	4.2	2	3	3	3	1	3	1.33333	3	2	3	2	46	ACT
5	1	1	0	BR1321-05-05.6											1			1	1		1	0	0	0	0	4	4	TN	3	3	7.6	0.7	6.14	2	3	4	1	3	3	0.0921053	1	2	4	3	52	AC
															1						1	0	0	0	0	1	1	HR+HER2-	2	1	2.6	1.2	2.24	2	3	2	1	1	2	0.461538	2	3	4	1	47	AC
																				o	1	0	0	0	0	1	1	HR+HER2-	2	2	2.9	2.2	3.44	2	2	3	2	1	2	0.758621	2	3	4	2	43	AC
															1						1	0	0	0	0	1	1	HR+HER2-	3	3	5.1	1.8	5.36	2	4	4	1	3	3	0.352941	1	1	3	2	40	ACT
																			1	o		0	0	0	0	1	1	HR+HER2-	2	1	4.7	3.2	3.64	3	2	3	2	1	2	0.680851	2	3	4	2	48	AC
															1						1	0	0	0	0	1	1	HR+HER2-	2	2	4	2.4	3.48	2	3	3	2	1	2	0.6	2	3	3	2	39	ACT
															1						1	0	0	0	0	1	1	HR+HER2-	2	1	5	0.8	3.16	2	3	3	1	2	3	0.16	1	3	3	1	54	ACT
																			1	o		0	0	0	0	1	1	HR+HER2-	2	2	4.7	2.5	3.5	2	3	3	2	1	2	0.531915	2	2	3	2	46	ACT
															1						1	0	0	0	0	1	1	HR+HER2-	2	2	3.4	2.5	3.5	2	3	3	2	1	2	0.735294	2	2	3	2	61	ACT
																						0	0	0	0	1	1	HR+HER2-	2	2	3.6	1.8	4.36	2	3	3	1	2	3	0.5	2	2	3	2	37	ACT
																			1	o		0	0	0	0	1	1	HR+HER2-	2	2	2.7	1.8	3.36	3	3	3	1	1	2	0.666667	2	2	4	2	54	ACT
																				o		0	0	0	0	1	1	HR+HER2-	2	2	3.6	5	4	3	3	3	2	1	2	1.38889	3	2	4	2	48	ACT
															1				1		1 H&E없음	0	0	0	0	3	3	HR-HER2+	3	3	4.1	1.2	4.24	3	3	3	1	1	2	0.292683	1	2	4	3	36	ACT
															1						1	0	0	0	0	1	1	HR+HER2-	2	2	5.4	5	6	3	3	4	2	3	3	0.925926	2	3	3	2	59	ACT
															1						1	0	0	0	0	1	1	HR+HER2-	2	2	4.5	2.5	5.5	3	4	4	2	2	3	0.555556	2	1	3	3	66	ACT
															1						1	0	0	0	0	1	1	HR+HER2-	3	3	2.5	2.1	3.42	3	3	3	2	1	2	0.84	2	2	4	2	32	ACT
															1						1	0	0	0	0	1	1	HR+HER2-	2	2	7.2	1.3	3.26	3	3	3	1	1	2	0.180556	1	2	4	2	34	ACT
																				o		0	0	0	0	1	1	HR+HER2-	2	2	3.8	3.1	5.62	3	3	4	2	3	3	0.815789	2	2	3	2	34	ACT
															1						1	0	0	0	0	1	1	HR+HER2-	2	2	4.7	2	3.4	3	3	3	1	1	2	0.425532	2	2	4	2	35	AC
																				o		0	0	0	0	1	1	HR+HER2-	2	2	3.6	1.6	4.32	3	3	3	1	1	2	0.444444	2	2	3	3	43	ACT
																						0	0	0	0	1	1	HR+HER2-	2	2	2.1	2.1	3.42	3	3	3	2	1	2	1	2	2	3	2	44	ACT
															1						1	0	0	0	0	1	1	HR+HER2-	2	2	1.7	3	5.6	3	1	4	2	3	3	1.76471	3	4	4	2	45	ACT
																			1	o		0	0	0	0	1	1	HR+HER2-	2	2	4.5	3	5.6	3	4	4	2	3	3	0.666667	2	1	3	2	38	ACT
																						0	0	0	0	1	1	HR+HER2-	3	3	7.6	7	6.4	3	3	4	3	2	3	0.921053	2	2	3	3	47	ACT
															1						1	0	0	0	0	1	1	HR+HER2-	2	2	2.4	4.2	3.84	3	3	3	2	2	3	1.75	3	2	4	1	41	ACT
															1				1		1	0	0	0	0	1	1	HR+HER2-	3	3	6.9	8	7.6	3	3	4	3	3	3	1.15942	3	2	3	3	50	ACT
															1						1	0	0	0	0	2	2	HR+HER2+	3	2	6.5	1	3.2	3	4	3	1	1	2	0.153846	1	2	4	2	38	ACT
															1						1	0	0	0	0	1	1	HR+HER2-	2	2	1.8	1.7	3.34	3	2	3	1	1	2	0.944444	2	3	4	2	42	ACT
															1						1	0	0	0	0	3	3	HR-HER2+	3	3	3	1.7	5.34	3	3	4	1	2	3	0.566667	2	3	3	3	62	ACT
															1						1	0	0	0	0	1	1	HR+HER2-	3	3	5.6	3	6.6	3	3	4	2	3	3	0.535714	2	2	4	3	42	ACT
																						0	0	0	0	2	2	HR+HER2+	2	2	9	10.2	7.04	3	3	4	3	3	3	1.13333	3	2	3	2	52	ACT
																			1	o		0	0	0	0	1	1	HR+HER2-	1	1	4.2	3.7	3.74	3	3	3	2	1	2	0.880952	2	3	4	2	41	AC
5	0	2	0	BR1321-07-01.2											1	1	0	1	1		1	0	0	0	0	4	4	TN	2	2	3.9	3.3	3.66	3	3	3	2	1	2	0.846154	2	2	4	2	45	ACT
															1						1	0	0	0	0	1	1	HR+HER2-	3	3	4	1.7	4.34	3	3	3	1	1	2	0.425	2	2	3	3	41	ACT
5	1	1	0												1	1	0	전남대학교 병원	1		1	0	0	0	0	4	4	TN	3	3	4.6	0.6	4.12	3	3	3	1	1	2	0.130435	1	2	4	3	32	ACT
															1						1	0	0	0	0	1	1	HR+HER2-	3	3	4.5	1.5	4.3	3	3	3	1	2	3	0.333333	1	2	4	2	54	ACT
															1						1	0	0	0	0	2	2	HR+HER2+	2	2	3	3	5.6	3	3	4	2	2	3	1	2	2	4	3	51	ACT
															1						1	0	0	0	0	1	1	HR+HER2-	2	2	3	2.6	4.52	3	4	4	2	2	3	0.866667	2	2	4	2	70	ACT
															1						1	0	0	0	0	1	1	HR+HER2-	2	2	3.2	2.5	4.5	3	1	4	2	2	3	0.78125	2	4	4	2	38	ACT
5	1	2	0	BR1322-03-03.4	3	100	3	100	2	100	3	100	0	0	1	1	1	1	1		1	0	0	0	0	4	4	TN	2	2	4.4	2.2	4.44	3	3	4	2	1	2	0.5	2	3	4	3	30	ACT
															1						1	0	0	0	0	1	1	HR+HER2-	2	2	2.8	3.2	3.64	3	3	3	2	1	2	1.14286	3	2	4	2	44	ACT
																				o		0	0	0	0	1	1	HR+HER2-	2	2	3.8	7	4.4	3	3	4	3	1	3	1.84211	3	2	4	2	45	ACT
															1						1	0	0	0	0	1	1	HR+HER2-	2	2	2.5	1.3	3.26	3	3	3	1	1	2	0.52	2	3	4	2	47	ACT
																						0	0	0	0	1	1	HR+HER2-	2	2	2.7	2	5.4	3	4	4	1	3	3	0.740741	2	2	4	2	48	ACT
10	x	x	x													1	0		1			0	0	0	0	4	4	TN	2	2	9.2	1	5.2	3	4	4	1	2	3	0.108696	1	2	3	3	39	ACT
															1						1	0	0	0	0	1	1	HR+HER2-	2	2	4.6	2.5	3.5	3	2	3	2	1	2	0.543478	2	3	4	2	46	ACT
1	2	1	0	BR1322-06-02.1	x	x	3	100	1	100	3	100	0	0		1	1	1	1	o	1	0	0	0	0	4	4	TN	2	2	3.1	2.5	4.5	3	2	4	2	1	2	0.806452	2	3	3	3	59	ACT
															1						1	0	0	0	0	1	1	HR+HER2-	2	2	5	6	5.2	3	3	4	3	2	3	1.2	3	2	4	2	49	ACT
															1						1	0	0	0	0	1	1	HR+HER2-	2	1	5.2	2.3	3.46	3	3	3	2	1	2	0.442308	2	3	4	2	39	AC
															1				1		1 H&E없음	0	0	0	0	1	1	HR+HER2-	2	2	5	3.2	3.64	3	3	3	2	1	2	0.64	2	2	4	2	41	ACT
															1						1	0	0	0	0	1	1	HR+HER2-	2	2	5.6	6.5	4.3	3	2	3	3	2	3	1.16071	3	3	3	1	44	ACT
																			1	o		0	0	0	0	2	2	HR+HER2+	2	2	3.3	2.4	3.48	3	3	3	2	1	2	0.727273	2	3	3	2	48	ACT
															1						1 H&E없음	0	0	0	0	3	3	HR-HER2+	3	3	2.7	1	4.2	3	3	3	1	1	2	0.37037	1	2	3	3	38	ACT
															1						1	0	0	0	0	1	1	HR+HER2-	2	2	3.6	1.5	4.3	3	2	3	1	2	3	0.416667	2	3	4	2	55	ACT
															1						1	0	0	0	0	1	1	HR+HER2-	3	3	4.5	4	4.8	3	2	4	2	1	2	0.888889	2	3	4	3	62	ACT
															1						1	0	0	0	0	1	1	HR+HER2-	2	2	1.9	3	4.6	3	3	4	2	2	3	1.57895	3	2	4	2	55	ACT
5	0	0	0												1	1	0				1	0	0	0	0	4	4	TN	2	2	5.4	3	3.6	3	3	3	2	1	2	0.555556	2	2	4	2	46	ACT
															1						1	0	0	0	0	1	1	HR+HER2-	2	2	6.4	4.7	4.94	3	3	4	2	2	3	0.734375	2	2	3	2	34	ACT
																				o		0	0	0	0	1	1	HR+HER2-	2	2	3.3	2.8	3.56	3	2	3	2	1	2	0.848485	2	3	4	2	47	AC
															1						1	0	0	0	0	1	1	HR+HER2-	2	2	3	1.5	3.3	3	3	3	1	1	2	0.5	2	3	4	2	29	ACT
5	0	1	0	BR1321-02-06.5			3	100	0	0					1	1	1	1	1		1	0	0	0	0	4	4	TN	3	3	10	1.3	4.26	3	3	3	1	1	2	0.13	1	2	4	3	47	ACT
																				o		0	0	0	0	3	3	HR-HER2+	3	3	6.7	3	4.6	3	3	4	2	1	2	0.447761	2	2	4	3	32	ACT
																			1	o		0	0	0	0	2	2	HR+HER2+	2	2	2.7	1.5	4.3	3	2	3	1	2	3	0.555556	2	3	3	2	29	ACT
															1						1	0	0	0	0	1	1	HR+HER2-	2	2	8	2.3	3.46	3	3	3	2	1	2	0.2875	1	2	4	2	44	ACT
															1				1		1	0	0	0	0	1	1	HR+HER2-	2	2	4	0.7	3.14	3	3	3	1	1	2	0.175	1	2	4	2	29	ACT
																				o		0	0	0	0	1	1	HR+HER2-	2	2	10	9	5.8	3	4	4	3	2	3	0.9	2	1	3	2	46	ACT
5	1	1	0													1	0	경상대병원	1	o		0	0	0	0	4	4	TN	3	3	8	8.5	4.7	3	3	4	3	1	3	1.0625	3	2	4	2	48	ACT
30	2	1	0													1	0	분당 차병원	1	o		0	0	0	0	4	4	TN	3	3	3.2	1.2	5.24	3	3	4	1	2	3	0.375	1	2	3	3	58	ACT
H&E없음															1			한국 C.F.C.	1		1 H&E없음	0	0	0	0	4	4	TN	2	2	3.4	2.4	3.48	3	3	3	2	1	2	0.705882	2	3	4	2	68	ACT
																			1	o		0	0	0	0	2	2	HR+HER2+	2	2	2.8	3	4.6	3	2	4	2	1	2	1.07143	3	3	3	3	40	ACT
															1						1	0	0	0	0	1	1	HR+HER2-	2	2	4.1	3	3.6	3	2	3	2	1	2	0.731707	2	3	4	2	45	ACT
															1						1	0	0	0	0	1	1	HR+HER2-	2	2	2.5	6	4.2	3	2	3	3	1	3	2.4	3	3	4	2	46	AC
																						0	0	0	0	1	1	HR+HER2-	2	2	5	4.5	5.9	3	3	4	2	3	3	0.9	2	2	3	2	38	ACT
																			1	o		0	0	0	0	1	1	HR+HER2-	2	2	3.5	2.7	3.54	3	3	3	2	1	2	0.771429	2	2	3	2	54	AC
																			1	o		0	0	0	0	1	1	HR+HER2-	2	2	2.7	2.4	3.48	3	2	3	2	1	2	0.888889	2	3	4	2	34	AC
60	x	x	x	BR1322-07-01.2												1	0	1	1	o	1	0	0	0	0	4	4	TN	2	2	5.1	1.2	4.24	3	3	3	1	1	2	0.235294	1	2	4	3	30	ACT
															1						1	0	0	0	0	1	1	HR+HER2-	2	2	2.6	2.5	4.5	3	1	4	2	2	3	0.961538	2	4	3	2	50	ACT
10	1	1	0	BR1322-02-12.11														1	1			0	0	0	0	4	4	TN	2	2	5.7	4.8	4.96	3	3	4	2	1	2	0.842105	2	3	3	3	56	AC
															1						1	0	0	0	0	1	1	HR+HER2-	2	2	2.7	3	3.6	3	2	3	2	1	2	1.11111	3	3	4	2	44	ACT
																				o		0	0	0	0	1	1	HR+HER2-	2	2	7.5	9	5.8	3	3	4	3	2	3	1.2	3	2	3	2	45	ACT
																			0(H&E만있음)	o		0	0	0	0	1	1	HR+HER2-	2	2	1.8	2.3	4.46	3	3	4	2	2	3	1.27778	3	3	3	2	55	ACT
																			1	o		0	0	0	0	1	1	HR+HER2-	2	2	6.2	6	6.2	3	3	4	3	3	3	0.967742	2	3	3	2	42	ACT
																				o		0	0	0	0	1	1	HR+HER2-	2	2	2.1	1.8	3.36	3	3	3	1	1	2	0.857143	2	3	3	2	38	AC
																				o		0	0	0	0	2	2	HR+HER2+	2	2	3.6	3.6	3.72	3	3	3	2	1	2	1	2	3	3	2	34	AC
																						0	0	0	0	1	1	HR+HER2-	2	2	2.4	2.2	3.44	3	2	3	2	1	2	0.916667	2	3	4	2	57	ACT
																				o		0	0	0	0	1	1	HR+HER2-	2	2	4	3.5	3.7	3	3	3	2	1	2	0.875	2	3	4	2	45	AC
																				o		0	0	0	0	1	1	HR+HER2-	2	2	3.4	1.8	3.36	3	3	3	1	1	2	0.529412	2	2	3	2	62	ACT
																			1			0	0	0	0	3	3	HR-HER2+	3	3	8.5	1.8	5.36	3	3	4	1	2	3	0.211765	1	3	3	3	39	ACT
																				o		0	0	0	0	1	1	HR+HER2-	2	2	6.2	6	5.2	3	4	4	3	2	3	0.967742	2	2	3	2	40	ACT
															1						1	0	0	0	0	1	1	HR+HER2-	2	2	3.1	3.2	4.64	3	1	4	2	2	3	1.03226	3	4	4	2	39	ACT
																			1	o		0	0	0	0	1	1	HR+HER2-	2	2	7.8	10	5	3	3	4	3	1	3	1.28205	3	3	3	2	45	ACT
															1						1	0	0	0	0	3	3	HR-HER2+	3	3	3.3	4.5	4.9	3	3	4	2	1	2	1.36364	3	3	4	3	55	AC
																				o		0	0	0	0	2	2	HR+HER2+	2	2	3.8	3.6	3.72	3	2	3	2	1	2	0.947368	2	3	3	2	47	ACT
															1				1		1	0	0	0	0	1	1	HR+HER2-	3	3	5.8	7.8	4.56	3	3	4	3	1	3	1.34483	3	2	3	2	46	AC
															1						1	0	0	0	0	3	3	HR-HER2+	2	2	3.5	2.3	5.46	3	3	4	2	2	3	0.657143	2	3	4	3	54	ACT
															1						1	0	0	0	0	3	3	HR-HER2+	2	2	2.7	2.5	4.5	3	3	4	2	2	3	0.925926	2	2	3	2	59	ACT
																			1			0	0	0	0	1	1	HR+HER2-	2	2	1.9	4.7	4.94	3	3	4	2	2	3	2.47368	3	2	3	2	38	ACT
																						0	0	0	0	2	2	HR+HER2+	3	3	5.9	8	6.6	3	3	4	3	2	3	1.35593	3	3	4	3	48	ACT
	2	3	0	BR1322-05-07.8														1	1		1	0	0	0	0	1	1	HR+HER2-	2	2	3.2	2.1	5.42	3	2	4	2	3	3	0.65625	2	3	4	2	53	ACT
																				o		0	0	0	0	1	1	HR+HER2-	2	2	6.4	6	4.2	3	2	3	3	1	3	0.9375	2	3	4	2	48	AC
																				o		0	0	0	0	1	1	HR+HER2-	2	2	6	6.3	5.26	3	2	4	3	2	3	1.05	3	3	3	2	53	ACT
															1						1	0	0	0	0	1	1	HR+HER2-	2	2	6.3	8	5.6	3	3	4	3	3	3	1.26984	3	3	3	1	39	ACT
															1						1	0	0	0	0	2	2	HR+HER2+	3	3	2.2	3.9	5.78	3	1	4	2	2	3	1.77273	3	4	4	3	58	ACT
																				o		0	0	0	0	2	2	HR+HER2+	2	2	4.8	6.4	6.28	3	3	4	3	3	3	1.33333	3	2	3	2	43	ACT
															1						1	0	0	0	0	1	1	HR+HER2-	2	2	4.5	3.8	3.76	3	3	3	2	1	2	0.844444	2	3	4	2	46	ACT
															1						1	0	0	0	0	1	1	HR+HER2-	3	3	3	5.8	5.16	3	3	4	3	2	3	1.93333	3	3	4	2	56	ACT
															1						1	0	0	0	0	1	1	HR+HER2-	2	2	5	3.4	4.68	3	2	4	2	2	3	0.68	2	3	4	2	55	ACT
H&E없음															1			서울 의료원	1		1 H&E없음	0	0	0	0	4	4	TN	2	2	6.2	4.5	5.9	3	3	4	2	3	3	0.725806	2	3	4	2	47	ACT
															1						1	0	0	0	0	3	3	HR-HER2+	2	2	4.6	3.2	5.64	3	1	4	2	2	3	0.695652	2	4	4	3	66	ACT
															1						1	0	0	0	0	3	3	HR-HER2+	2	2	4.8	4.5	4.9	3	1	4	2	1	2	0.9375	2	4	4	3	55	ACT
40	3	3	0	BR1321-05-09.10	2	70	3	90	1	100	3	100	0	0	1	1	1	1>RNA 뽑음	1		1	0	0	0	0	4	4	TN	2	2	1.7	0.6	6.12	3	3	4	1	3	3	0.352941	1	3	4	3	34	ACT
															1						1	0	0	0	0	1	1	HR+HER2-	2	2	2.7	2.2	5.44	3	2	4	2	3	3	0.814815	2	3	4	2	62	ACT
10	0	0	0													1	0	Eulji Hospital	1	o		0	0	0	0	4	4	TN	2	2	7	1.2	6.24	3	3	4	1	3	3	0.171429	1	2	4	3	46	ACT
																		한병리과	1	o	1 H&E없음	0	0	0	0	1	1	HR+HER2-	2	2	4.2	0.5	4.1	3	3	3	1	2	3	0.119048	1	2	3	2	37	ACT
10	1	3	0												1	1	0	침례병원	1		1	0	0	0	0	4	4	TN	2	2	4.1	2	5.4	3	3	4	1	2	3	0.487805	2	2	4	3	53	ACT
															1						1	0	0	0	0	2	2	HR+HER2+	2	2	4.2	4	5.8	3	2	4	2	3	3	0.952381	2	3	4	2	36	AC
																						0	0	0	0	3	3	HR-HER2+	2	2	6.4	5.2	7.04	3	3	4	3	3	3	0.8125	2	2	3	3	47	ACT
																			1	o		0	0	0	0	1	1	HR+HER2-	2	2	6	3.8	3.76	3	3	3	2	1	2	0.633333	2	3	3	2	36	ACT
																				o		0	0	0	0	3	3	HR-HER2+	2	2	3.3	5.8	6.16	3	3	4	3	2	3	1.75758	3	3	3	3	52	ACT
10	1	1	0	BR1321-05-07.8	2	100	3	100	0	0	3	100	0	0	1	1	1	1	1		1	0	0	0	0	4	4	TN	2	2	3.4	1.2	6.24	3	3	4	1	3	3	0.352941	1	2	4	3	44	ACT
															1						1	0	0	0	0	1	1	HR+HER2-	2	2	6.9	8	4.6	3	1	4	3	1	3	1.15942	3	4	4	2	53	ACT
5	1	0	0	BR1321-09-03.4											1			1	1		1	0	0	0	0	4	4	TN	2	2	5.5	5.3	5.06	3	1	4	3	1	3	0.963636	2	4	4	3	35	AC
H&E없음																		T&C	1	o		0	0	0	0	4	4	TN	2	2	6.2	2.5	4.5	3	3	4	2	1	2	0.403226	2	3	4	3	48	ACT
															1				1		1	0	0	0	0	1	1	HR+HER2-	2	2	4.6	4.3	4.86	3	2	4	2	2	3	0.934783	2	3	3	2	59	ACT
															1						1	0	0	0	0	1	1	HR+HER2-	2	2	2.3	1.8	3.36	3	2	3	1	1	2	0.782609	2	3	4	2	71	ACT
																				o		0	0	0	0	1	1	HR+HER2-	2	2	4	4.5	3.9	3	2	3	2	1	2	1.125	3	3	4	2	51	ACT
															1						1	0	0	0	0	1	1	HR+HER2-	2	2	6.4	8	5.6	3	3	4	3	2	3	1.25	3	2	4	2	65	ACT
																			1			0	0	0	0	3	3	HR-HER2+	3	3	3.6	3	6.6	3	1	4	2	3	3	0.833333	2	4	4	3	54	ACT
																			1	0		0	0	0	0	3	3	HR-HER2+	3	3	4.4	3.7	6.74	3	2	4	2	3	3	0.840909	2	3	4	3	53	ACT
															1						1	0	0	0	0	2	2	HR+HER2+	2	2	12	15.5	8.1	3	1	4	3	2	3	1.29167	3	4	4	3	45	ACT
																				o		0	0	0	0	1	1	HR+HER2-	2	2	8.3	11.2	6.24	3	3	4	3	2	3	1.3494	3	2	3	2	37	ACT
																				o		0	0	0	0	3	3	HR-HER2+	3	3	5.2	1.8	6.36	3	3	4	1	3	3	0.346154	1	3	3	3	33	ACT
															1						1	0	0	0	0	3	3	HR-HER2+	2	2	6.6	4	4.8	3	2	4	2	1	2	0.606061	2	3	4	3	73	AC
															1						1	0	0	0	0	1	1	HR+HER2-	2	2	3.5	2	6.4	3	3	4	1	3	3	0.571429	2	3	4	3	36	ACT
																						0	0	0	0	1	1	HR+HER2-	2	2	3.6	6	6.2	3	3	4	3	3	3	1.66667	3	3	3	2	39	ACT
															1						1	0	0	0	0	3	3	HR-HER2+	2	2	4.2	3	6.6	3	2	4	2	3	3	0.714286	2	3	4	3	54	ACT
10	x	x	x	BR1321-04-06.5	2	95	3	100	0	0	3	100	0	0	1	1	1	1	1		1	0	0	0	0	4	4	TN	2	2	10	7.5	5.5	3	2	4	3	1	3	0.75	2	3	4	3	23	ACT
															1						1	0	0	0	0	3	3	HR-HER2+	2	2	6.5	4	5.8	3	1	4	2	2	3	0.615385	2	4	4	3	57	ACT
H&E없음															1			EWHA Lab	1		1 H&E없음	0	0	0	0	4	4	TN	3	3	9	10	7	3	2	4	3	2	3	1.11111	3	3	3	3	48	ACT
															1						1	0	0	0	0	1	1	HR+HER2-	2	2	4.9	18	7.6	3	1	4	3	2	3	3.67347	3	4	3	2	46	AC
40	2	2	0	BR1321-07-11.12	x	x	3	100	0	0	3	100	0	0	1	1	1	1>RNA 뽑음	1		1	0	0	0	0	4	4	TN	3	3	5.8	3.5	4.7	3	2	4	2	1	2	0.603448	2	3	4	3	32	ACT
																						0	0	0	0	1	1	HR+HER2-	2	2	3.4	4	5.8	3	3	4	2	3	3	1.17647	3	2	3	2	54	ACT
																					1	0	0	0	0	1	1	HR+HER2-	2	2	4.2	4.5	5.9	3	2	4	2	3	3	1.07143	3	3	4	2	31	ACT
															1						1	0	0	0	0	1	1	HR+HER2-	2	2	5.4	5	6	3	2	4	2	3	3	0.925926	2	3	4	2	54	ACT
30	2	3	0	BR1322-05-03.4	3	95	3	100	0	0	3	100	0	0		1	1	1	1		1	0	0	0	0	4	4	TN	2	2	3.4	3.7	5.74	3	2	4	2	3	3	1.08824	3	3	4	2	40	ACT
																						0	0	0	0	3	3	HR-HER2+	2	2	4.2	7	5.4	3	2	4	3	2	3	1.66667	3	3	4	2	34	ACT
20	2	2	0	BR1322-02-10.9	3	100	2	100	3	100	3	100	0	0		1	1	1	1		1	0	0	0	0	4	4	TN	3	3	3.1	2.7	5.54	3	2	4	2	2	3	0.870968	2	3	4	3	59	ACT
20	2	2	0													1	0	세브란스병원	1	o		0	0	0	0	4	4	TN	3	3	7	6.5	6.3	3	2	4	3	2	3	0.928571	2	3	4	3	70	ACT
															1						1	0	0	0	0	1	1	HR+HER2-	2	2	10.6	10	6	3	2	4	3	2	3	0.943396	2	3	3	2	47	ACT
															1						1	0	0	0	0	3	3	HR-HER2+	3	3	2.3	10	8	3	1	4	3	3	3	4.34783	3	4	4	3	57	ACT
40	2	2	0	BR1321-08-12.11											1	1	0	GCRL	1		1	0	0	0	0	4	4	TN	3	3	5.8	6	7.2	3	2	4	3	3	3	1.03448	3	3	4	3	39	ACT
블럭없음															1			없음	1		1 H&E없음	0	0	0	0	4	4	TN	3	3	6.5	11	7.2	3	1	4	3	3	3	1.69231	3	4	4	2	35	ACT
																				bx없음		0	0	0	0	1	1	HR+HER2-	3	3	7.9	6.7	5.34	3	2	4	3	1	3	0.848101	2	3	4	3	27	ACT
															1						1	0	0	0	0	1	1	HR+HER2-	3	3	4.1	7.5	7.5	3	1	4	3	3	3	1.82927	3	4	4	3	34	ACT
20	x	x	x													1	0	을지병원	1	o		0	0	0	0	4	4	TN	3	3	11.1	11	6.2	3	1	4	3	1	3	0.990991	2	4	3	3	28	ACT
															1						1	0	0	0	0	3	3	HR-HER2+	3	3	3.6	14	8.8	3	1	4	3	3	3	3.88889	3	4	4	3	43	ACT
